# Supplementary material for: Identification of key biomarkers in RF-negative polyarticular and oligoarticular juvenile idiopathic arthritis by bioinformatic analysis
Source: Pediatr Rheumatol Online J. 2023 Nov 24;21:143. doi: 10.1186/s12969-023-00926-4 (PMC10675924; doi:10.1186/s12969-023-00926-4)
Supplement: Supplementary file 1 — Additional file 1. [file 12969_2023_926_MOESM1_ESM.xlsx]

## Sheet: RF-negative PJIA DEG
	logFC	AveExpr	t	P.Value	adj.P.Val	B
BTG1	0.688553	7.57652	6.18437	1.33e-08	0.000143	9.28439
SOCS3	0.950864	5.83024	6.17703	1.37e-08	0.000143	9.25362
PDE4B	0.398486	9.22105	5.75762	9.17e-08	0.000494	7.52104
PIM3	0.366152	10.4997	5.75034	9.47e-08	0.000494	7.49144
RNF103	0.883434	7.383	5.59261	1.9e-07	0.000668	6.85492
TCP11L2	0.609152	5.22693	5.59062	1.92e-07	0.000668	6.84692
JUN	0.566009	6.79077	5.49623	2.9e-07	0.000802	6.47024
ZNF557	-0.58816	5.2339	-5.48323	3.07e-07	0.000802	6.41863
CD69	0.417664	11.2591	5.35896	5.27e-07	0.001221	5.92836
PAPOLA	0.304576	9.14772	5.3085	6.54e-07	0.001365	5.73095
ZSCAN22	-0.40966	4.88511	-5.24423	8.62e-07	0.001583	5.48098
ZFP3	-0.48505	6.55641	-5.2312	9.11e-07	0.001583	5.43052
CALHM2	-0.43233	6.68938	-5.20468	1.02e-06	0.001636	5.32798
DUSP4	0.708922	5.3274	5.1735	1.16e-06	0.001734	5.20779
ZNF222	-0.4331	6.15489	-5.14691	1.3e-06	0.001811	5.10562
PPP4R3B	0.523768	4.99002	5.08251	1.71e-06	0.002127	4.85943
DESI2	0.312272	5.06882	5.07869	1.73e-06	0.002127	4.84488
CCDC142	-0.45808	4.71897	-5.06524	1.84e-06	0.002127	4.7937
RGS1	1.0631	6.73586	5.01962	2.22e-06	0.002337	4.62067
CSRNP1	0.554079	6.35225	4.98774	2.54e-06	0.002337	4.50028
CHD2	0.3883	6.38582	4.98334	2.58e-06	0.002337	4.4837
TRPV2	-0.39665	6.65496	-4.98178	2.6e-06	0.002337	4.47785
ARL16	-0.46516	7.86977	-4.95847	2.86e-06	0.002337	4.39014
G0S2	1.58169	6.12645	4.95622	2.89e-06	0.002337	4.38169
LRR1	-0.39578	5.61659	-4.9495	2.97e-06	0.002337	4.35651
FLT3	-0.41537	4.00496	-4.94883	2.98e-06	0.002337	4.35397
PEX12	-0.62535	4.53066	-4.93873	3.11e-06	0.002337	4.3161
ZNF696	-0.24455	4.87433	-4.93633	3.14e-06	0.002337	4.30709
CD83	0.622529	8.70505	4.91752	3.39e-06	0.002439	4.23673
ODAD4	0.403351	4.15497	4.87291	4.07e-06	0.002689	4.07044
TRIM27	-0.38264	5.30262	-4.86931	4.13e-06	0.002689	4.05703
ATP5PD	-0.40426	5.80562	-4.86361	4.23e-06	0.002689	4.03585
NDRG2	-0.46494	5.99936	-4.86227	4.25e-06	0.002689	4.03088
CRTC3	0.304325	10.1612	4.84803	4.51e-06	0.002767	3.97807
ZNF426	-0.36166	3.86496	-4.81725	5.11e-06	0.003038	3.86422
DOLK	-0.54885	4.79543	-4.81109	5.24e-06	0.003038	3.84145
HIF1A	0.159884	11.3571	4.79952	5.49e-06	0.003076	3.79882
ALKBH1	-0.33315	6.50467	-4.79475	5.6e-06	0.003076	3.78124
GPR3	0.412718	3.32181	4.78337	5.87e-06	0.003102	3.73939
SMG9	-0.42085	4.80627	-4.78004	5.95e-06	0.003102	3.72712
STK17B	0.466141	8.02386	4.76666	6.28e-06	0.003195	3.678
CXCL8	1.69502	6.67801	4.76074	6.43e-06	0.003195	3.65628
ZSWIM3	-0.40163	3.91119	-4.74762	6.78e-06	0.00329	3.60824
BMP2K	0.416123	5.32978	4.7249	7.43e-06	0.003519	3.52521
C14orf119	-0.33261	9.70293	-4.71968	7.59e-06	0.003519	3.50617
TNFAIP8L2	-0.53802	8.56266	-4.71155	7.84e-06	0.003557	3.47654
DHX40	0.273896	8.08141	4.67216	9.19e-06	0.004041	3.33342
TPP2	0.621411	6.77792	4.66477	9.46e-06	0.004041	3.30664
ZBTB6	-0.64943	5.37117	-4.66403	9.49e-06	0.004041	3.30398
ASH1L-AS1	0.414592	7.99028	4.65589	9.8e-06	0.004091	3.27451
TSFM	-0.26025	7.64042	-4.64614	1.02e-05	0.00417	3.2393
ZNF462	0.280942	2.98565	4.61819	1.14e-05	0.004572	3.13853
FNIP1	0.651589	6.12967	4.59948	1.23e-05	0.004832	3.07133
SHC1	-0.26033	5.43917	-4.58779	1.29e-05	0.004911	3.02943
MBNL1-AS1	0.606395	5.71121	4.57615	1.35e-05	0.004911	2.98775
RAB9A	-0.23864	8.25095	-4.57458	1.35e-05	0.004911	2.98213
MARCHF7	0.398335	3.16563	4.56847	1.39e-05	0.004911	2.96028
SUGP2	-0.2869	7.3219	-4.56514	1.41e-05	0.004911	2.94838
SERPINF1	-0.62112	5.88627	-4.5634	1.42e-05	0.004911	2.94218
CXCR3	-0.5567	4.91973	-4.5622	1.42e-05	0.004911	2.93788
JUNB	0.439393	10.2821	4.55983	1.44e-05	0.004911	2.92945
MRPL2	-0.62992	6.98376	-4.55511	1.46e-05	0.004923	2.91261
YAE1	-0.39538	7.68615	-4.54118	1.55e-05	0.005044	2.86298
BATF3	-0.5743	5.08305	-4.54088	1.55e-05	0.005044	2.86191
SLC2A3	0.336938	9.81734	4.53156	1.61e-05	0.005133	2.82874
RAB29	-0.17812	9.98863	-4.52862	1.62e-05	0.005133	2.8183
THAP6	-0.35111	5.81018	-4.52181	1.67e-05	0.005134	2.79413
ABCF3	-0.35774	7.08703	-4.51801	1.69e-05	0.005134	2.78064
MOB3C	-0.42802	6.12946	-4.51729	1.7e-05	0.005134	2.77809
INSIG2	-0.1634	8.91912	-4.51022	1.75e-05	0.005156	2.75301
PSMB1	-0.14827	9.93374	-4.50889	1.75e-05	0.005156	2.74829
KIFBP	-0.28206	6.37255	-4.50085	1.81e-05	0.005248	2.71981
CASP10	-0.22335	8.13761	-4.49424	1.86e-05	0.005279	2.69645
ZNF746	0.291445	5.67744	4.49234	1.87e-05	0.005279	2.68972
CSTF1	-0.40719	6.4486	-4.48159	1.95e-05	0.005432	2.65175
EXOSC5	-0.38795	4.7135	-4.46801	2.06e-05	0.005652	2.60389
DBR1	-0.17335	8.41042	-4.4617	2.11e-05	0.005718	2.58167
CXCL13	0.154709	2.55853	4.45665	2.15e-05	0.005757	2.5639
MEX3C	0.380611	3.48059	4.45179	2.19e-05	0.005793	2.54683
CPT2	-0.32712	5.54348	-4.43602	2.33e-05	0.006082	2.49148
USP3	0.232337	11.4945	4.4279	2.41e-05	0.006199	2.46302
ZNF566	-0.39851	3.90538	-4.41893	2.49e-05	0.006341	2.43162
MRPL18	-0.29175	9.06333	-4.40904	2.59e-05	0.006509	2.39707
LONRF1	0.461057	6.56448	4.396	2.72e-05	0.006764	2.35159
ZNF689	-0.35716	6.24489	-4.38707	2.82e-05	0.006919	2.32047
B4GALT3	-0.35203	7.38975	-4.3749	2.95e-05	0.007167	2.27815
KPNA1	-0.16657	9.04921	-4.3671	3.04e-05	0.007268	2.25108
LRRC42	-0.33018	5.62032	-4.36278	3.1e-05	0.007268	2.23609
C21orf91-OT1	-0.52807	6.61956	-4.3572	3.16e-05	0.007268	2.21675
NOC2L	-0.27451	3.37861	-4.35672	3.17e-05	0.007268	2.21509
MRS2	-0.26003	7.27126	-4.35245	3.22e-05	0.007268	2.20031
CRTAM	-0.31472	9.04976	-4.34939	3.26e-05	0.007268	2.1897
TMEM186	-0.39677	6.31229	-4.34828	3.27e-05	0.007268	2.18587
WDR20	0.360073	4.85368	4.34749	3.28e-05	0.007268	2.18313
LINC-PINT	0.277707	9.37003	4.34538	3.31e-05	0.007268	2.17584
ZNF786	-0.35982	6.39658	-4.34209	3.35e-05	0.007284	2.16444
EPHA1	-0.42381	3.693	-4.33892	3.39e-05	0.007297	2.15352
CLEC4C	-0.6437	5.20398	-4.3262	3.56e-05	0.007485	2.1096
WASF1	0.460607	8.12567	4.32045	3.64e-05	0.007485	2.08976
KBTBD6	-0.54895	6.69589	-4.31745	3.68e-05	0.007485	2.07945
SDF2	-0.19289	8.20452	-4.3153	3.71e-05	0.007485	2.07203
VRK1	0.16218	8.06609	4.31483	3.72e-05	0.007485	2.07043
ZBTB5	-0.35798	6.01299	-4.31367	3.74e-05	0.007485	2.06644
YPEL5	0.150925	11.2549	4.31345	3.74e-05	0.007485	2.06568
RFC2	-0.31163	6.27332	-4.31155	3.77e-05	0.007485	2.05915
LOC100505549	0.229884	9.55699	4.30588	3.85e-05	0.007577	2.03965
RPS6KA5	0.348842	6.31124	4.28805	4.12e-05	0.008034	1.97842
MRPL46	-0.28402	7.92562	-4.28507	4.17e-05	0.00805	1.96821
STRAP	0.483473	7.09309	4.27141	4.39e-05	0.008401	1.92148
ZNF597	-0.35591	4.32729	-4.26669	4.47e-05	0.008423	1.90535
STARD5	-0.47526	5.61191	-4.26595	4.48e-05	0.008423	1.90281
HNRNPD-DT	0.452892	8.00868	4.26284	4.53e-05	0.008447	1.89219
FUT11	-0.2577	8.36424	-4.25089	4.74e-05	0.008687	1.85142
MMACHC	-0.31309	3.90103	-4.25078	4.75e-05	0.008687	1.85106
PABPC1	0.360905	6.01225	4.24441	4.86e-05	0.008743	1.82935
NUP42	-0.26117	8.61557	-4.24374	4.87e-05	0.008743	1.82707
CXCR6	-0.57431	6.0272	-4.23817	4.98e-05	0.008743	1.80814
NTMT1	-0.35572	6.41355	-4.23738	4.99e-05	0.008743	1.80543
CDK4	-0.38052	6.87041	-4.23733	4.99e-05	0.008743	1.80526
ZNF830	-0.34003	6.61413	-4.23553	5.03e-05	0.008743	1.79914
C3orf38	-0.34951	5.03188	-4.22994	5.14e-05	0.008855	1.78016
ASCC3	0.174837	8.80453	4.22393	5.25e-05	0.008945	1.75975
AK6	-0.19642	9.0103	-4.22293	5.27e-05	0.008945	1.75635
MFSD14C	0.244559	4.35129	4.21664	5.4e-05	0.009085	1.73504
PIGV	-0.21925	6.95729	-4.21272	5.48e-05	0.00912	1.72174
UBLCP1	-0.15344	10.6057	-4.21034	5.53e-05	0.00912	1.71369
MIS12	-0.2229	9.79001	-4.20913	5.56e-05	0.00912	1.70958
CREB3	-0.47413	5.38876	-4.2072	5.6e-05	0.00912	1.70305
PLEKHF1	-0.39813	5.4045	-4.2017	5.71e-05	0.009122	1.68445
GTPBP3	-0.26285	4.1812	-4.20101	5.73e-05	0.009122	1.68213
PRR29	-0.29768	6.83475	-4.20097	5.73e-05	0.009122	1.682
SNRNP35	-0.27292	8.64212	-4.1983	5.79e-05	0.009145	1.67297
FUS	0.622924	7.00541	4.19088	5.95e-05	0.009273	1.64793
MRM2	-0.37476	7.8907	-4.19059	5.96e-05	0.009273	1.64695
RPL7L1	-0.20192	10.5571	-4.18489	6.08e-05	0.009403	1.6277
ZNF322	-0.39399	4.0663	-4.18267	6.14e-05	0.009412	1.62022
HCP5	-0.47443	8.44873	-4.17009	6.43e-05	0.009794	1.57787
ZNF407-AS1	-0.32636	7.31017	-4.16297	6.6e-05	0.009985	1.55395
ATP2B1-AS1	0.41236	7.43366	4.15514	6.8e-05	0.010155	1.52764
TNFSF14	-0.36268	4.60402	-4.15461	6.81e-05	0.010155	1.52586
PPCS	-0.18461	9.85511	-4.14487	7.07e-05	0.010456	1.49323
KRAS	0.498683	4.00316	4.139	7.22e-05	0.010594	1.47358
HBEGF	1.03932	5.53014	4.13758	7.26e-05	0.010594	1.46881
VAV1	-0.29876	8.51691	-4.13236	7.4e-05	0.010659	1.45135
GAB1	0.448132	3.31526	4.13222	7.41e-05	0.010659	1.4509
CDK17	0.535278	5.21291	4.12903	7.5e-05	0.010668	1.44022
DNAJC19	-0.22443	7.01968	-4.12802	7.52e-05	0.010668	1.43688
SLC25A36	0.298164	9.24158	4.12647	7.57e-05	0.010668	1.43168
MRPS5	-0.16795	10.6247	-4.1206	7.73e-05	0.010784	1.41211
TRDV3	-0.45863	10.711	-4.11997	7.75e-05	0.010784	1.40999
NGRN	-0.34211	8.54758	-4.1181	7.81e-05	0.010787	1.40376
LYSMD3	-0.31836	8.61248	-4.11631	7.86e-05	0.010787	1.39779
NVL	-0.3036	7.19667	-4.11017	8.04e-05	0.010963	1.37735
NR4A2	1.11021	4.89429	4.10782	8.11e-05	0.010988	1.3695
PTRH2	-0.24026	7.94765	-4.10526	8.19e-05	0.011021	1.36099
CNST	0.425472	5.35279	4.10006	8.35e-05	0.011163	1.34369
SNAI3	-0.36009	3.38691	-4.09487	8.51e-05	0.011307	1.32646
PROK2	0.614951	8.4739	4.0926	8.58e-05	0.011321	1.3189
CENPBD2P	-0.27677	3.59095	-4.09112	8.63e-05	0.011321	1.31401
SLC43A3	-0.49074	4.03646	-4.08904	8.69e-05	0.011337	1.30709
TMEM154	0.263462	9.22345	4.08543	8.81e-05	0.011418	1.29513
RPP38	-0.53459	6.75911	-4.08333	8.88e-05	0.011436	1.28816
USP33	-0.10071	11.0307	-4.07521	9.15e-05	0.011472	1.26127
SLC30A5	-0.28863	7.29781	-4.07384	9.2e-05	0.011472	1.25675
CYTH4	-0.55636	4.81442	-4.07384	9.2e-05	0.011472	1.25672
PHC2	0.610988	6.57457	4.07305	9.22e-05	0.011472	1.25411
RPL36A	0.404446	6.61925	4.07269	9.24e-05	0.011472	1.25292
TWNK	-0.44495	5.45534	-4.07262	9.24e-05	0.011472	1.25271
LINC01138	-0.22531	9.64762	-4.06915	9.36e-05	0.011551	1.24124
GIMAP7	-0.2948	11.4152	-4.06599	9.47e-05	0.011552	1.23078
AHSA1	-0.30368	9.10382	-4.06491	9.5e-05	0.011552	1.22719
DIS3L	-0.28812	7.35354	-4.06435	9.52e-05	0.011552	1.22536
C2orf42	-0.24813	7.32318	-4.06266	9.58e-05	0.011557	1.21978
UTP15	-0.27223	4.94896	-4.05845	9.73e-05	0.01167	1.20589
PIGM	-0.33549	6.56037	-4.05248	9.95e-05	0.011825	1.18617
NPC1	-0.28258	7.81562	-4.05176	9.98e-05	0.011825	1.1838
HINFP	-0.30304	6.38446	-4.04126	0.000104	0.01217	1.14923
TUBD1	-0.2262	6.95643	-4.04085	0.000104	0.01217	1.14787
KCNN4	-0.48914	5.57744	-4.02834	0.000109	0.01267	1.10675
WDR82	-0.26638	10.5429	-4.02397	0.00011	0.012803	1.09243
AMBRA1	-0.32514	6.82967	-4.02072	0.000112	0.012866	1.08177
L3MBTL3	0.235735	8.68622	4.0196	0.000112	0.012866	1.07808
PTP4A1	0.361853	7.20209	4.01789	0.000113	0.012876	1.07249
PPID	-0.14552	8.88187	-4.01476	0.000114	0.0129	1.06222
CCDC127	-0.31717	6.29446	-4.01344	0.000115	0.0129	1.05789
INO80C	0.37954	4.79505	4.01182	0.000115	0.0129	1.05261
FANCA	-0.33097	6.32748	-4.01148	0.000116	0.0129	1.05149
ZKSCAN4	-0.31737	5.75313	-4.00868	0.000117	0.012963	1.04231
WDR73	-0.42629	5.9934	-4.00263	0.000119	0.013182	1.02253
TMEM60	-0.35	8.81558	-3.99301	0.000124	0.013581	0.991128
GLRX2	-0.24713	7.10185	-3.99009	0.000125	0.013654	0.981581
EGF	0.727954	5.51457	3.9799	0.00013	0.014096	0.948387
ST8SIA1	0.429402	5.34266	3.97335	0.000133	0.014361	0.927089
RBFA	-0.35316	7.28208	-3.97104	0.000134	0.014393	0.919588
ZSCAN9	-0.32406	6.47256	-3.96917	0.000135	0.014393	0.913502
TTI2	-0.26058	7.89279	-3.96849	0.000135	0.014393	0.911277
DET1	-0.36773	5.27544	-3.96452	0.000137	0.014475	0.898415
ABI3	-0.42737	6.68626	-3.96411	0.000137	0.014475	0.89708
TRIM58	0.651106	4.64204	3.95704	0.000141	0.014776	0.874144
RHOBTB1	0.744869	6.98763	3.95427	0.000142	0.014788	0.865159
PRMT6	-0.48287	4.51598	-3.95325	0.000143	0.014788	0.861857
ELOA-AS1	-0.24575	6.819	-3.95171	0.000144	0.014788	0.856869
LOC101927164	-0.24616	6.58959	-3.95132	0.000144	0.014788	0.855612
EMC9	-0.28207	6.91649	-3.94982	0.000145	0.014792	0.850729
TMEM11	-0.38564	7.31253	-3.94854	0.000145	0.014792	0.846585
POLR1C	-0.27337	6.48144	-3.94063	0.00015	0.015147	0.821022
PIK3R4	-0.26108	7.2878	-3.9367	0.000152	0.015289	0.808302
USP9Y	-0.96721	3.16997	-3.93344	0.000153	0.015333	0.797806
DDX3X	0.211007	3.00191	3.93324	0.000154	0.015333	0.79714
LCMT2	-0.40315	6.22672	-3.93097	0.000155	0.015383	0.789825
TMEM35B	-0.27659	7.50687	-3.92969	0.000156	0.015383	0.785698
PNP	-0.27805	8.0728	-3.92652	0.000157	0.015487	0.775458
ZNF564	-0.2415	7.35755	-3.92492	0.000158	0.015503	0.77032
USP9X	0.159041	10.7292	3.92254	0.00016	0.015564	0.762632
CMTM7	0.397401	7.48661	3.917	0.000163	0.015804	0.744788
RPS15	0.269365	5.27433	3.91206	0.000166	0.015994	0.728926
KLF10	0.309308	9.78279	3.90937	0.000167	0.015994	0.720257
PPRC1	-0.26251	7.23484	-3.90901	0.000168	0.015994	0.719117
PPP1R3D	-0.30758	7.04111	-3.90854	0.000168	0.015994	0.717584
STT3A	-0.48155	7.58532	-3.90309	0.000171	0.016236	0.700095
PDRG1	-0.33151	6.5664	-3.9017	0.000172	0.016243	0.695637
EXOSC4	-0.31712	5.5983	-3.89617	0.000176	0.016437	0.6779
PGBD2	-0.24876	7.08785	-3.89589	0.000176	0.016437	0.677008
PARS2	-0.3409	5.09667	-3.89129	0.000179	0.016602	0.662271
PDHA1	-0.17706	9.08871	-3.89062	0.000179	0.016602	0.660097
MPND	-0.28613	4.12475	-3.88728	0.000181	0.016672	0.649418
CRCP	0.212644	6.40259	3.88697	0.000181	0.016672	0.648419
BCDIN3D	-0.5153	5.87722	-3.88474	0.000183	0.016698	0.641292
MPL	0.758714	7.4126	3.88332	0.000184	0.016698	0.636752
PAQR8	-0.33599	7.63405	-3.88287	0.000184	0.016698	0.635302
GPR157	0.189899	4.40343	3.8727	0.000191	0.017173	0.602825
GGPS1	-0.28527	6.57347	-3.87167	0.000192	0.017173	0.599542
PMAIP1	0.379944	7.73778	3.87139	0.000192	0.017173	0.598634
HARS1	-0.22674	8.15923	-3.87013	0.000193	0.017177	0.594611
PMM2	-0.35634	6.66281	-3.86856	0.000194	0.017184	0.589604
TSIX	2.11205	7.17283	3.86689	0.000195	0.017184	0.584291
ARFIP2	-0.47011	5.7959	-3.86644	0.000195	0.017184	0.582857
REG1B	0.12077	2.60311	3.86456	0.000197	0.017227	0.576867
HARS2	-0.22997	8.34172	-3.86213	0.000198	0.017261	0.569123
CSRNP2	-0.24121	7.7134	-3.86056	0.000199	0.017261	0.564113
ATP6V0D1-DT	0.282864	3.8945	3.86049	0.000199	0.017261	0.563892
CIDECP1	-0.27016	6.68136	-3.85261	0.000205	0.017579	0.538813
SELP	0.505351	6.21569	3.85255	0.000205	0.017579	0.538612
ZNF155	-0.29104	4.16526	-3.8517	0.000206	0.017579	0.535906
SLC39A7	-0.29487	6.55967	-3.85075	0.000206	0.017579	0.532911
MCAT	-0.3363	3.75787	-3.84854	0.000208	0.0176	0.525872
FAM81B	0.437566	3.81207	3.84738	0.000209	0.0176	0.522196
ADPRS	-0.27571	9.04397	-3.84586	0.00021	0.0176	0.517378
SLC27A1	-0.28568	6.36032	-3.84586	0.00021	0.0176	0.517365
DHRS7B	-0.29197	5.97659	-3.84054	0.000214	0.017864	0.50048
MED8	-0.35574	5.44822	-3.83717	0.000217	0.018008	0.489787
TNFAIP3	0.441948	8.0395	3.83432	0.000219	0.018119	0.480751
NFKBIZ	0.469414	8.30414	3.8287	0.000223	0.01841	0.462967
PROS1	0.837398	7.85844	3.82639	0.000225	0.018488	0.455657
IRGQ	-0.20178	7.12288	-3.82312	0.000228	0.018631	0.445308
ZNF174	-0.3782	4.55474	-3.81879	0.000231	0.018844	0.431632
PIK3R5	-0.24593	5.11772	-3.81734	0.000232	0.018844	0.427045
ADM	0.604324	8.30519	3.81587	0.000234	0.018844	0.422399
NTAN1	-0.15592	7.87689	-3.81551	0.000234	0.018844	0.421274
STAT5A	-0.30464	7.32566	-3.81068	0.000238	0.019033	0.40602
EIF4G3	0.389139	3.73401	3.80961	0.000239	0.019033	0.40263
BOD1	-0.22776	8.53221	-3.80943	0.000239	0.019033	0.402065
PF4V1	0.90871	5.10038	3.80458	0.000243	0.019288	0.386784
BCL6	0.258328	10.791	3.80139	0.000246	0.019433	0.376748
ZNF766	-0.22273	7.48512	-3.79854	0.000248	0.019539	0.367764
E2F6	-0.27555	4.84828	-3.79756	0.000249	0.019539	0.364689
EFNA4	-0.35045	6.00056	-3.79664	0.00025	0.019539	0.3618
SRR	-0.33173	6.05537	-3.79404	0.000252	0.019611	0.353599
SETBP1	0.349548	7.87363	3.79256	0.000254	0.019611	0.348949
ADO	-0.24862	8.69097	-3.79096	0.000255	0.019611	0.343924
GOT1	-0.19597	7.14954	-3.7902	0.000256	0.019611	0.341528
FASTKD3	-0.2688	7.6955	-3.79001	0.000256	0.019611	0.340947
SSH1	0.25721	3.77429	3.78929	0.000257	0.019611	0.33869
TCTN3	-0.2261	6.90829	-3.78557	0.00026	0.019792	0.326997
ASTE1	-0.25438	7.07558	-3.78462	0.000261	0.019792	0.324003
TWIST1	0.326533	3.53843	3.78268	0.000263	0.019855	0.317935
GRM3	0.459668	4.31957	3.78065	0.000265	0.019925	0.311574
LENG1	-0.22205	5.36564	-3.77391	0.000271	0.020303	0.290426
C7orf25	-0.32079	5.80919	-3.77169	0.000273	0.020303	0.283471
RNF25	-0.45716	4.80239	-3.77159	0.000273	0.020303	0.283186
TENT5C	0.522799	8.86267	3.76893	0.000276	0.020303	0.27485
NUP62	-0.2526	8.52655	-3.76882	0.000276	0.020303	0.274506
SETX	-0.25928	7.66046	-3.76814	0.000276	0.020303	0.272387
TIGD2	-0.27261	6.30137	-3.7667	0.000278	0.020303	0.267867
JAK3	0.149946	4.2953	3.76622	0.000278	0.020303	0.266375
ITPKB	0.426553	6.50555	3.7662	0.000278	0.020303	0.266324
ATXN1	0.547376	3.6778	3.76318	0.000281	0.020438	0.256877
TMEM39A	-0.26737	7.40071	-3.76232	0.000282	0.020438	0.254189
FEM1C	-0.34152	8.26798	-3.7601	0.000284	0.0205	0.247256
DLAT	-0.30409	4.6754	-3.75948	0.000285	0.0205	0.245307
SLC43A1	-0.25023	4.94004	-3.75359	0.000291	0.020841	0.226912
EIF4A3	-0.20247	9.72736	-3.7515	0.000293	0.020841	0.220413
TBP	-0.18215	10.2167	-3.7513	0.000293	0.020841	0.219766
TMX3	0.357924	4.85633	3.75062	0.000294	0.020841	0.217672
MKNK1	-0.30664	4.2132	-3.7499	0.000295	0.020841	0.215405
LAX1	-0.37277	5.282	-3.74679	0.000298	0.020997	0.205728
ZKSCAN2	-0.22838	5.46202	-3.74354	0.000301	0.021166	0.1956
AREG	0.669171	3.12031	3.74017	0.000305	0.021311	0.185106
SNORA72	0.380283	7.17344	3.73965	0.000305	0.021311	0.183502
PLPP6	-0.33524	7.15216	-3.73793	0.000307	0.021369	0.178131
SDHAF1	-0.28132	5.60944	-3.73494	0.00031	0.021521	0.168856
SLC39A6	-0.26476	3.72498	-3.73284	0.000313	0.021607	0.162337
LRRC36	-0.35971	4.32126	-3.72847	0.000318	0.021866	0.148765
HSPA13	-0.2844	8.89849	-3.72652	0.00032	0.021944	0.142689
RC3H1	0.382732	7.33723	3.72442	0.000322	0.022032	0.136184
TDRP	0.494692	5.19677	3.72187	0.000325	0.022156	0.128293
MTIF3	-0.16716	10.3197	-3.7175	0.00033	0.022422	0.114736
GADD45A	0.380077	8.39664	3.71626	0.000331	0.022446	0.110889
TRIM11	-0.24237	5.84647	-3.71235	0.000336	0.022608	0.098789
CRK	-0.24082	8.55755	-3.71177	0.000337	0.022608	0.096986
KCTD6	-0.31774	4.46776	-3.71026	0.000338	0.022608	0.092338
TECR	0.224055	3.0643	3.70985	0.000339	0.022608	0.091049
PCIF1	-0.38254	4.28693	-3.70956	0.000339	0.022608	0.090174
CIBAR1	-0.2778	6.38031	-3.70855	0.00034	0.022615	0.087052
FADD	-0.34814	6.4288	-3.70486	0.000345	0.022835	0.075624
SPG7	-0.30332	5.81112	-3.70294	0.000347	0.022914	0.069709
NUDT16L1	-0.29348	7.12727	-3.70058	0.00035	0.023029	0.062428
DIPK2A	-0.23407	9.36052	-3.6991	0.000352	0.023075	0.057866
MAP2K4	0.182243	7.15067	3.69752	0.000354	0.023129	0.052985
MMP25-AS1	-0.26706	3.82063	-3.69551	0.000356	0.023219	0.046769
ZNF45	-0.31079	5.27829	-3.69423	0.000358	0.023249	0.042842
CCNL2	-0.2345	8.94977	-3.68942	0.000364	0.023566	0.02802
FEM1B	-0.21889	9.59643	-3.68746	0.000366	0.023582	0.021962
NRDE2	-0.2367	5.04152	-3.68744	0.000366	0.023582	0.021905
GZMK	-0.39432	9.97793	-3.68233	0.000373	0.023848	0.006192
ZNF436	-0.25122	6.57398	-3.6823	0.000373	0.023848	0.006113
MRPS18B	-0.45565	7.03667	-3.68004	0.000376	0.023848	-0.00085
KCMF1	0.152131	10.3303	3.67992	0.000376	0.023848	-0.00121
ORMDL2	-0.2822	8.00718	-3.67901	0.000377	0.023848	-0.00403
ZNF555	-0.2562	4.64636	-3.67859	0.000378	0.023848	-0.00531
LINC01128	-0.30681	6.74118	-3.67801	0.000378	0.023848	-0.0071
RPS16P5	0.416735	8.12742	3.67335	0.000384	0.024161	-0.02139
PER2	-0.1659	9.91813	-3.67018	0.000389	0.024355	-0.03114
TTTY14	-1.20396	4.1776	-3.66673	0.000393	0.024463	-0.04172
VPS72	-0.16231	7.20317	-3.66634	0.000394	0.024463	-0.0429
RTL8A	-0.2958	3.76033	-3.66628	0.000394	0.024463	-0.04308
TNFSF12	-0.35986	7.01526	-3.66446	0.000396	0.024544	-0.04866
MAIP1	-0.18845	8.09229	-3.66172	0.0004	0.024704	-0.05704
KATNBL1	0.371989	4.96114	3.65665	0.000407	0.025041	-0.07258
RANGAP1	-0.32759	3.73268	-3.65607	0.000408	0.025041	-0.07436
ZNF547	-0.38511	3.93446	-3.65321	0.000412	0.0251	-0.08309
IP6K1	-0.32842	5.03703	-3.65315	0.000412	0.0251	-0.08327
HERC2	0.207485	9.55992	3.65208	0.000414	0.0251	-0.08656
FKBP2	-0.29856	7.39726	-3.65121	0.000415	0.0251	-0.0892
ABCD4	-0.28896	7.16354	-3.65115	0.000415	0.0251	-0.0894
ZNF57	-0.28588	4.6021	-3.64932	0.000418	0.025185	-0.09499
CHAMP1	-0.28386	7.40676	-3.6471	0.000421	0.025299	-0.10178
CIPC	-0.28494	8.39081	-3.64633	0.000422	0.025299	-0.10411
GCDH	-0.31994	6.54921	-3.6443	0.000425	0.025393	-0.11032
POLR1H	-0.38653	6.8847	-3.64358	0.000426	0.025393	-0.11251
ID3	-0.52316	7.11143	-3.64218	0.000428	0.025443	-0.11679
NANP	-0.28073	6.51243	-3.64095	0.00043	0.025463	-0.12053
CCDC51	-0.34993	4.41068	-3.64003	0.000431	0.025463	-0.12334
PDCD2L	-0.30343	6.3148	-3.63946	0.000432	0.025463	-0.12507
RTP4	-0.51261	5.91011	-3.6372	0.000435	0.025589	-0.13196
PYGO2	-0.18992	9.77392	-3.63381	0.000441	0.025816	-0.1423
DENND2D	-0.24327	10.1661	-3.62852	0.000449	0.026183	-0.15839
OSER1	0.269495	9.01774	3.62805	0.000449	0.026183	-0.15982
FKBPL	-0.25724	4.78431	-3.62036	0.000461	0.026806	-0.18318
ZNF449	-0.28797	6.8167	-3.61883	0.000464	0.026842	-0.18784
COG1	-0.18966	7.44911	-3.61834	0.000464	0.026842	-0.18931
MTERF3	-0.17296	8.75214	-3.61607	0.000468	0.026976	-0.19619
CYB561D1	-0.22004	9.05581	-3.6147	0.00047	0.027029	-0.20036
ZFC3H1	0.396885	5.66332	3.61302	0.000473	0.02711	-0.20545
B3GAT3	-0.25646	7.75951	-3.61134	0.000476	0.027191	-0.21055
STRBP	0.272376	8.55748	3.60832	0.000481	0.027397	-0.21968
PRKY	-0.86814	4.19987	-3.60623	0.000484	0.027519	-0.22603
TTC28-AS1	-0.18426	4.50454	-3.60345	0.000489	0.027705	-0.23445
IL13RA1	-0.26129	8.31478	-3.60247	0.00049	0.027722	-0.2374
DOK2	-0.41192	7.77417	-3.59874	0.000497	0.028001	-0.24869
SLC7A6OS	-0.24441	6.87606	-3.5972	0.000499	0.028072	-0.25333
CASP3	-0.26168	8.22945	-3.59432	0.000504	0.028176	-0.26204
ETV3	0.369937	5.08749	3.59403	0.000505	0.028176	-0.26292
PROK1	0.114326	2.78241	3.59374	0.000505	0.028176	-0.26377
TSPAN31	-0.2496	4.6863	-3.5901	0.000511	0.028452	-0.27478
ASNSD1	-0.18928	9.38327	-3.58854	0.000514	0.028527	-0.27947
TNFSF8	-0.29117	4.33015	-3.58629	0.000518	0.028669	-0.28624
PCGF1	-0.35644	7.41466	-3.58549	0.000519	0.028672	-0.28868
PES1	-0.20371	6.28195	-3.58469	0.000521	0.028674	-0.29107
ATP6	0.152579	12.0838	3.5832	0.000524	0.028744	-0.29557
MON1A	-0.32065	5.31323	-3.5821	0.000526	0.028776	-0.29889
PPP2R2D	-0.27069	6.59205	-3.58092	0.000528	0.028815	-0.30244
TP53INP2	0.418364	7.35616	3.57928	0.000531	0.028838	-0.30737
ZNF134	-0.25843	5.51789	-3.57768	0.000533	0.028838	-0.31219
WDR55	-0.27835	6.65283	-3.57671	0.000535	0.028838	-0.31512
PAF1	-0.3044	8.08268	-3.57578	0.000537	0.028838	-0.31789
DUSP6	-0.17809	11.3433	-3.5751	0.000538	0.028838	-0.31994
FANCF	-0.28809	9.61605	-3.57422	0.00054	0.028838	-0.32258
FUCA1	-0.22735	7.95058	-3.57338	0.000541	0.028838	-0.32513
MIDN	0.1911	10.6515	3.57334	0.000541	0.028838	-0.32524
LINC00895	0.146904	2.73609	3.5712	0.000545	0.028838	-0.33166
MKKS	-0.24197	8.26743	-3.57059	0.000546	0.028838	-0.3335
EGLN2	-0.21698	3.94768	-3.5701	0.000547	0.028838	-0.33497
PBDC1	-0.19681	7.87692	-3.56996	0.000548	0.028838	-0.3354
ZNF443	-0.25031	6.82599	-3.56948	0.000548	0.028838	-0.33683
DDIT4	0.567541	10.7592	3.56922	0.000549	0.028838	-0.33764
FOXP1-AS1	0.245108	3.55133	3.56885	0.00055	0.028838	-0.33874
ZNF778	-0.24424	4.28831	-3.56859	0.00055	0.028838	-0.33951
DUSP23	-0.29041	6.92961	-3.56597	0.000555	0.028974	-0.34739
RRAGA	-0.21595	8.38586	-3.56572	0.000556	0.028974	-0.34814
ZBTB20	0.451132	7.45711	3.56493	0.000557	0.028978	-0.35049
CRY2	-0.29898	6.14681	-3.56387	0.000559	0.02901	-0.35368
AP4B1	-0.20712	9.09536	-3.559	0.000568	0.029419	-0.36827
CD300A	-0.41811	9.54273	-3.55783	0.000571	0.029455	-0.3718
TRIP12	0.142896	11.0122	3.55717	0.000572	0.029455	-0.37376
POLG2	-0.17606	8.62602	-3.55634	0.000573	0.029466	-0.37627
ASPSCR1	-0.28021	5.20838	-3.55364	0.000579	0.029597	-0.38433
PSMD2	-0.2231	8.88519	-3.55233	0.000581	0.029597	-0.38825
EAF1	-0.17	9.97017	-3.55224	0.000581	0.029597	-0.38854
WAC-AS1	-0.15596	8.18064	-3.55212	0.000582	0.029597	-0.38889
TMEM63A	-0.35298	7.05219	-3.5514	0.000583	0.029597	-0.39104
STK35	0.201164	3.69567	3.55034	0.000585	0.029631	-0.39421
CLCC1	-0.25941	6.01144	-3.54881	0.000588	0.029712	-0.39879
TMEM37	0.167806	3.59001	3.5479	0.00059	0.029731	-0.40151
IRF3	-0.38404	7.174	-3.54719	0.000591	0.029731	-0.40364
LMNB2	-0.18136	5.17247	-3.54441	0.000597	0.029912	-0.41193
IFT88	0.241055	7.32646	3.54384	0.000598	0.029912	-0.41364
DARS1	0.234156	9.94604	3.54325	0.000599	0.029912	-0.41541
MGAT4A	0.270135	8.49503	3.54134	0.000603	0.029961	-0.42112
LOC100507250	0.222233	5.72176	3.5412	0.000603	0.029961	-0.42152
KLF15	0.153379	3.13837	3.54002	0.000606	0.029961	-0.42505
CCDC6	0.272498	7.58486	3.53994	0.000606	0.029961	-0.42529
MRPL45P2	0.26624	6.91085	3.5383	0.000609	0.030056	-0.43019
MTFMT	-0.26149	6.78179	-3.53676	0.000613	0.030141	-0.43478
BRF2	-0.34099	4.24236	-3.53388	0.000619	0.03026	-0.44337
DBP	-0.33	5.50033	-3.5337	0.000619	0.03026	-0.44391
IER5	-0.29494	5.64624	-3.53318	0.00062	0.03026	-0.44545
ZNF263	-0.28003	6.46688	-3.5328	0.000621	0.03026	-0.44658
RBM4	0.376046	9.2216	3.53113	0.000624	0.03036	-0.45157
TMEM208	-0.3101	6.89415	-3.52756	0.000632	0.030655	-0.46221
MMEL1	-0.30042	5.09875	-3.5267	0.000634	0.030672	-0.46475
KANSL2	-0.12808	9.0968	-3.52573	0.000636	0.030701	-0.46766
XIST	2.50686	8.17631	3.52306	0.000641	0.030856	-0.47559
FHOD1	-0.41755	5.38475	-3.52286	0.000642	0.030856	-0.47619
DPH7	-0.32521	5.3617	-3.52082	0.000646	0.030996	-0.48225
BCL2L12	-0.21803	4.83595	-3.51725	0.000654	0.03123	-0.49286
MRPS9	-0.20237	7.79779	-3.51713	0.000654	0.03123	-0.49322
DNAAF10	-0.24048	6.59821	-3.51653	0.000656	0.03123	-0.49499
LOC105376204	0.109368	2.55354	3.51195	0.000666	0.031641	-0.5086
METTL22	0.336363	7.8698	3.50763	0.000675	0.031891	-0.52139
FIZ1	-0.40726	4.80196	-3.50676	0.000677	0.031891	-0.52399
ZC3HC1	-0.23646	6.43156	-3.50652	0.000678	0.031891	-0.52468
GIMAP1	-0.44013	4.4699	-3.50584	0.00068	0.031891	-0.52669
HSCB	-0.16338	7.71593	-3.50539	0.000681	0.031891	-0.52803
GGCX	-0.31835	4.88469	-3.50514	0.000681	0.031891	-0.52878
ZNF32	-0.25736	6.4737	-3.50488	0.000682	0.031891	-0.52955
FTSJ3	-0.26425	7.91643	-3.50354	0.000685	0.031962	-0.53351
AIMP2	-0.16494	7.82831	-3.50213	0.000688	0.031982	-0.53769
CEP20	-0.15859	10.1712	-3.50081	0.000691	0.031982	-0.54161
ZNFX1	-0.24261	7.78971	-3.50072	0.000691	0.031982	-0.54186
PIGU	-0.28755	5.38891	-3.50069	0.000691	0.031982	-0.54194
LINGO1	0.180016	3.02095	3.49926	0.000695	0.03206	-0.54617
LINC00324	-0.43816	6.27353	-3.49864	0.000696	0.03206	-0.54801
BCORP1	-0.84444	4.17796	-3.49381	0.000707	0.032411	-0.56228
PHF23	-0.423	4.18913	-3.49368	0.000708	0.032411	-0.56269
PHPT1	-0.47298	6.48794	-3.49263	0.00071	0.032411	-0.56579
TIMM17A	-0.19187	7.76976	-3.4925	0.000711	0.032411	-0.56615
CREBBP	0.162585	10.9216	3.49209	0.000712	0.032411	-0.56737
PEX6	-0.45947	5.53188	-3.49009	0.000716	0.032558	-0.57329
SLAMF1	-0.55218	4.34408	-3.48863	0.00072	0.0326	-0.57759
SMPD1	-0.36505	6.61893	-3.4884	0.00072	0.0326	-0.57828
RCOR2	0.179664	4.45391	3.48708	0.000724	0.032673	-0.58218
NUP50-DT	-0.29912	4.75953	-3.48598	0.000726	0.032722	-0.58541
MRPL22	-0.12237	9.06654	-3.48427	0.00073	0.032795	-0.59044
ZNF136	-0.19007	5.979	-3.48358	0.000732	0.032795	-0.59248
RASSF1	-0.30296	7.81719	-3.48282	0.000734	0.032795	-0.59472
SULT1A2	-0.32813	8.16152	-3.48273	0.000734	0.032795	-0.59498
LINC00685	-0.29222	5.61047	-3.48157	0.000737	0.032851	-0.5984
SLC25A19	-0.36753	5.98928	-3.48093	0.000739	0.032852	-0.60031
SRP19	-0.08281	9.73535	-3.47905	0.000743	0.032934	-0.60585
RIMS3	-0.30731	5.16568	-3.4789	0.000744	0.032934	-0.60627
CNN3	-0.2042	2.72334	-3.47646	0.00075	0.033133	-0.61347
DUSP28	-0.17662	7.58964	-3.47578	0.000751	0.033137	-0.61545
MARCHF3	0.290207	7.706	3.47422	0.000755	0.033195	-0.62004
SNORA21	0.411047	7.02401	3.47365	0.000757	0.033195	-0.62173
RBM5	-0.3028	9.24477	-3.47298	0.000758	0.033195	-0.62369
MED22	-0.38363	5.46373	-3.47228	0.00076	0.033195	-0.62576
ZMYND19	-0.28514	6.31045	-3.4721	0.000761	0.033195	-0.6263
GRPEL2	-0.22234	9.97215	-3.46914	0.000768	0.033452	-0.63499
GSTP1	-0.52153	9.38963	-3.46839	0.00077	0.033452	-0.63718
ZSCAN16	-0.19831	8.13832	-3.46789	0.000771	0.033452	-0.63865
LRRC3C	-0.3074	3.63946	-3.46444	0.00078	0.033767	-0.64879
KDM5C	0.238062	7.78478	3.4633	0.000783	0.033826	-0.65214
PDSS2	0.286596	6.7691	3.46258	0.000785	0.033837	-0.65427
ANOS1	-0.46259	3.0352	-3.45968	0.000793	0.034077	-0.66275
ILVBL	-0.25056	4.8811	-3.45921	0.000794	0.034077	-0.66415
SEPTIN7P2	-0.23365	6.56199	-3.45808	0.000797	0.034099	-0.66746
ZBED5-AS1	0.221226	9.84927	3.4577	0.000798	0.034099	-0.66858
RMDN3	-0.1911	7.36085	-3.45716	0.000799	0.034099	-0.67016
TMEM199	-0.31637	6.31977	-3.45387	0.000808	0.034368	-0.67977
LRCH1	0.380027	7.11379	3.45355	0.000809	0.034368	-0.68072
UFSP1	-0.17657	3.87606	-3.45124	0.000815	0.034474	-0.68749
DCAF5	0.596917	4.68397	3.45078	0.000816	0.034474	-0.68883
ASAP1	0.25339	7.10539	3.45076	0.000816	0.034474	-0.68889
SH3BP4	-0.32799	4.39311	-3.44968	0.000819	0.034474	-0.69206
USP5	-0.17099	4.69905	-3.44838	0.000823	0.034474	-0.69585
STX4	-0.38422	7.12449	-3.44827	0.000823	0.034474	-0.69619
MRPL58	-0.36204	7.73912	-3.44807	0.000824	0.034474	-0.69678
EIF4A1	0.390758	7.26298	3.44729	0.000826	0.034474	-0.69904
KDM5D	-2.11941	4.93703	-3.44714	0.000826	0.034474	-0.69949
RASGRF2	0.350243	7.27636	3.44641	0.000828	0.034488	-0.70162
SNIP1	-0.2199	6.98802	-3.44497	0.000832	0.034581	-0.70584
SEC61A1	-0.24515	8.45299	-3.4444	0.000834	0.034581	-0.70751
SSH3	-0.2773	4.229	-3.4436	0.000836	0.034588	-0.70984
CTSW	-0.60082	9.71104	-3.44314	0.000837	0.034588	-0.71119
COA4	-0.27783	8.01893	-3.44208	0.00084	0.034639	-0.71426
MRPS31	-0.17689	9.91236	-3.44104	0.000843	0.034691	-0.71731
TNFRSF4	-0.21286	5.5383	-3.43952	0.000847	0.034797	-0.72174
DDX23	-0.26039	7.52753	-3.43811	0.000851	0.03483	-0.72587
NUP98	-0.3952	4.83736	-3.43804	0.000851	0.03483	-0.72607
SSBP1	0.339247	4.37201	3.43688	0.000855	0.034885	-0.72944
SPNS3	-0.24827	4.15093	-3.43614	0.000857	0.034885	-0.73161
RLF	0.16492	8.47829	3.43579	0.000858	0.034885	-0.73265
PRMT2	-0.41447	6.0799	-3.43416	0.000862	0.035005	-0.73739
PFDN6	-0.41932	4.25317	-3.43306	0.000866	0.035035	-0.74059
ZNF227	-0.29028	5.87477	-3.43216	0.000868	0.035035	-0.74321
MRPL27	-0.56917	7.56721	-3.43213	0.000868	0.035035	-0.74329
NR2C2AP	-0.31321	8.11258	-3.42975	0.000875	0.035193	-0.75025
LYST	-0.31132	6.07616	-3.42961	0.000875	0.035193	-0.75066
SLC27A3	-0.43571	6.21245	-3.42844	0.000879	0.03526	-0.75404
ZNF526	-0.26361	3.93272	-3.42756	0.000881	0.035274	-0.75662
KBTBD7	-0.35337	6.27857	-3.42715	0.000883	0.035274	-0.75779
IER2	0.140993	11.9013	3.42524	0.000888	0.03543	-0.76338
ENHO	-0.2099	3.59103	-3.42077	0.000901	0.035842	-0.77636
LAT	-0.35696	8.01965	-3.41938	0.000905	0.035842	-0.7804
SMG8	-0.39864	6.30615	-3.41923	0.000906	0.035842	-0.78083
ZNF623	-0.21927	6.37308	-3.41829	0.000909	0.035842	-0.78356
KNL1	0.152112	2.84467	3.41801	0.00091	0.035842	-0.78439
SNORA78	0.16197	3.27638	3.41798	0.00091	0.035842	-0.78446
CETN3	-0.26355	7.21867	-3.41743	0.000911	0.035842	-0.78606
PID1	-0.42517	10.2292	-3.41712	0.000912	0.035842	-0.78697
DNAAF2	-0.26114	5.33601	-3.41636	0.000915	0.035864	-0.78919
DCP1B	-0.29649	6.23167	-3.41517	0.000918	0.035933	-0.79264
MRNIP	-0.31794	7.72309	-3.41419	0.000921	0.035933	-0.79547
XK	0.582796	8.07398	3.4139	0.000922	0.035933	-0.79633
LARS2	-0.38163	4.70995	-3.4123	0.000927	0.035933	-0.80096
ZNF121	-0.16686	9.98275	-3.41203	0.000928	0.035933	-0.80174
EIF1AY	-2.0182	4.69236	-3.41153	0.000929	0.035933	-0.80318
AMMECR1L	-0.1423	8.76998	-3.41095	0.000931	0.035933	-0.80488
ATG7	0.456354	6.90278	3.41088	0.000931	0.035933	-0.80508
RETSAT	-0.29228	3.91685	-3.41011	0.000933	0.035933	-0.8073
FBXL12	-0.4308	6.37902	-3.41004	0.000934	0.035933	-0.80751
SNUPN	-0.20374	7.62476	-3.40955	0.000935	0.035933	-0.80893
EPHX1	-0.2879	4.09757	-3.40754	0.000941	0.036059	-0.81475
RBMXL1	0.217127	8.54687	3.40736	0.000942	0.036059	-0.81528
TTC4	-0.23038	7.34856	-3.4057	0.000947	0.03619	-0.82008
TMEM86A	-0.20536	3.83657	-3.40486	0.00095	0.036224	-0.82253
AARS2	-0.33625	6.21204	-3.40284	0.000956	0.036399	-0.82839
LOC105377320	0.550877	6.78596	3.40106	0.000962	0.036511	-0.83352
NUDT16L2P	-0.35463	4.38305	-3.39971	0.000966	0.036511	-0.83744
NCKAP1	0.327212	4.86118	3.39927	0.000967	0.036511	-0.83871
TSEN54	-0.29799	6.56551	-3.39907	0.000968	0.036511	-0.83928
CHASERR	0.09802	12.391	3.39899	0.000968	0.036511	-0.83952
TAF5	-0.16928	7.76996	-3.39857	0.00097	0.036511	-0.84072
ZBTB49	-0.3656	5.74457	-3.39756	0.000973	0.036533	-0.84366
LYPLAL1	0.180918	10.1488	3.3973	0.000974	0.036533	-0.84441
METTL13	-0.32615	5.77399	-3.3961	0.000977	0.03661	-0.84786
CWC25	-0.21966	6.44143	-3.39535	0.00098	0.036635	-0.85004
FAM3C	0.195574	8.64901	3.3938	0.000985	0.036719	-0.85452
SRGN	0.555654	9.19441	3.39356	0.000986	0.036719	-0.85523
SLC29A3	-0.27463	5.20846	-3.39211	0.00099	0.036827	-0.85939
TP53BP1	-0.1505	2.6479	-3.38934	0.000999	0.036972	-0.8674
RANBP9	0.137729	8.52945	3.38897	0.001001	0.036972	-0.86848
RPS4Y1	-2.58742	6.28552	-3.38833	0.001003	0.036972	-0.8703
LY9	-0.3063	5.90903	-3.388	0.001004	0.036972	-0.87127
LIPT1	-0.26847	7.46253	-3.38794	0.001004	0.036972	-0.87143
SARNP	0.190856	9.12571	3.38656	0.001008	0.036972	-0.87542
BNIP2	0.147367	11.0249	3.38646	0.001009	0.036972	-0.87572
TP53BP2	-0.19299	7.18713	-3.38611	0.00101	0.036972	-0.87672
SULT1A1	-0.42127	9.34037	-3.38605	0.00101	0.036972	-0.8769
STING1	-0.37452	6.49142	-3.38462	0.001015	0.03708	-0.88101
SP100	0.20559	9.1984	3.38347	0.001019	0.037155	-0.88432
MRPS7	-0.40671	7.23155	-3.38262	0.001022	0.037193	-0.88677
AHNAK2	0.37915	4.84892	3.38145	0.001025	0.037256	-0.89013
NCOA7	0.358189	3.57739	3.38104	0.001027	0.037256	-0.89132
MAD2L1BP	-0.28657	5.59795	-3.37947	0.001032	0.037349	-0.89584
ZAP70	-0.33575	7.37793	-3.37921	0.001033	0.037349	-0.89659
ZNF691	-0.29896	5.79762	-3.37639	0.001043	0.037629	-0.90472
WWC3	0.171545	10.3676	3.37419	0.00105	0.037652	-0.91103
DNAJC4	0.179208	4.88344	3.37404	0.001051	0.037652	-0.91146
ZNF813	-0.32419	5.29479	-3.37398	0.001051	0.037652	-0.91166
TMEM72	0.123454	2.6502	3.37307	0.001054	0.037652	-0.91426
ALG2	-0.16493	9.22738	-3.37263	0.001055	0.037652	-0.91553
INSIG1	0.269401	5.15745	3.37252	0.001056	0.037652	-0.91584
SPATC1	0.139104	3.21877	3.37251	0.001056	0.037652	-0.91586
ZNF470	-0.28651	3.86344	-3.37176	0.001058	0.037681	-0.91803
DELE1	-0.29419	5.16937	-3.37099	0.001061	0.037691	-0.92025
ZSCAN21	-0.29398	6.46578	-3.37063	0.001062	0.037691	-0.92127
FBXL2	-0.23375	3.78169	-3.36985	0.001065	0.037723	-0.92353
VASH1-AS1	-0.32864	5.19454	-3.36787	0.001072	0.037862	-0.92921
PIP5K1A	-0.12956	9.01601	-3.36768	0.001073	0.037862	-0.92975
SNRPG	-0.16875	9.26104	-3.36642	0.001077	0.037896	-0.93336
ESRRA	-0.19823	7.20129	-3.36637	0.001077	0.037896	-0.93351
C1orf131	-0.28764	7.67657	-3.36318	0.001088	0.038138	-0.94267
TMEM126A	-0.16568	8.91623	-3.36256	0.001091	0.038138	-0.94445
NMRAL1	-0.29556	6.97196	-3.36252	0.001091	0.038138	-0.94457
OR1I1	0.134099	3.76635	3.36196	0.001093	0.038138	-0.94615
HYOU1	-0.36781	5.95744	-3.36183	0.001093	0.038138	-0.94654
PDE6G	-0.15955	4.30977	-3.3599	0.0011	0.038315	-0.95208
PSMA3	-0.14737	9.45382	-3.35925	0.001102	0.038331	-0.95392
CYHR1	-0.26755	4.52564	-3.35791	0.001107	0.038369	-0.95777
APBB1IP	0.387686	5.62217	3.35751	0.001109	0.038369	-0.95891
CSNK1G3	0.173223	8.03551	3.35737	0.001109	0.038369	-0.95933
CALD1	0.424453	5.82969	3.35507	0.001117	0.038369	-0.96589
PVRIG	-0.38563	7.56043	-3.35457	0.001119	0.038369	-0.96733
TSKU-AS1	0.125512	3.05434	3.35456	0.001119	0.038369	-0.96737
CDK2AP2	-0.3242	7.03203	-3.35455	0.001119	0.038369	-0.9674
MTLN	-0.42062	6.86977	-3.35395	0.001122	0.038369	-0.96912
BAHD1	-0.20157	6.13485	-3.35374	0.001122	0.038369	-0.96972
CEP76	-0.26103	5.97149	-3.35336	0.001124	0.038369	-0.9708
TBC1D10A	0.362562	3.83115	3.35278	0.001126	0.038369	-0.97246
MOV10	-0.45857	6.26227	-3.35264	0.001126	0.038369	-0.97285
WDCP	-0.26035	8.48975	-3.35205	0.001129	0.038369	-0.97456
TMEM184C	-0.16066	9.42834	-3.35186	0.001129	0.038369	-0.9751
STK19	-0.28444	6.43876	-3.35081	0.001133	0.038395	-0.9781
MAP4K2	-0.3818	5.23753	-3.34981	0.001137	0.038395	-0.98096
DDX20	-0.20752	7.00727	-3.34953	0.001138	0.038395	-0.98175
MYO10	0.375499	3.45729	3.34915	0.001139	0.038395	-0.98285
ARCN1	-0.23046	10.0753	-3.34879	0.001141	0.038395	-0.98388
CCP110	0.401868	5.12016	3.34865	0.001141	0.038395	-0.98426
COA3	-0.37934	7.37846	-3.34705	0.001147	0.038533	-0.98884
CD2BP2	-0.38176	7.31982	-3.34523	0.001154	0.038699	-0.99403
TMEM204	-0.57496	7.11512	-3.34294	0.001162	0.038925	-1.00059
SPRY2	-0.36428	4.93056	-3.3418	0.001167	0.039006	-1.00383
GPAA1	-0.2484	6.90956	-3.34089	0.00117	0.039051	-1.00643
EDA	0.21872	3.09255	3.33938	0.001176	0.039051	-1.01073
MED6	0.318446	8.39572	3.33856	0.001179	0.039051	-1.01307
TRBV27	0.634575	6.3286	3.33834	0.00118	0.039051	-1.01371
PRX	0.174919	4.66895	3.33795	0.001181	0.039051	-1.01481
MTURN	0.319511	10.1566	3.33702	0.001185	0.039051	-1.01748
RBMX2	-0.17695	8.11577	-3.33695	0.001185	0.039051	-1.01767
MRPL17	-0.25473	6.95029	-3.33663	0.001186	0.039051	-1.01858
SFT2D3	-0.30208	8.10417	-3.33659	0.001187	0.039051	-1.0187
NAGK	-0.36079	9.21243	-3.33654	0.001187	0.039051	-1.01883
GP1BA	0.341781	5.429	3.33561	0.00119	0.039102	-1.02149
C5AR1	0.369907	10.2456	3.33516	0.001192	0.039102	-1.02277
TUBG1	-0.28705	3.75775	-3.3327	0.001202	0.039302	-1.02978
TMEM161A	-0.3032	4.30196	-3.33262	0.001202	0.039302	-1.03001
MTRES1	-0.19777	9.38101	-3.33011	0.001212	0.03956	-1.03715
HMOX2	-0.36083	6.68273	-3.32927	0.001215	0.039606	-1.03955
GALK2	-0.27058	5.57528	-3.32822	0.001219	0.039678	-1.04252
SLC7A6	-0.26946	6.36712	-3.32602	0.001228	0.039899	-1.04878
GLE1	-0.24922	5.07372	-3.3243	0.001235	0.040043	-1.05366
PI4K2B	-0.12961	8.96821	-3.32394	0.001236	0.040043	-1.0547
ZNF563	-0.23901	3.74529	-3.32319	0.001239	0.040061	-1.05684
DOCK8	0.162937	9.66281	3.32284	0.00124	0.040061	-1.05782
SURF6	-0.2864	5.05924	-3.32097	0.001248	0.040208	-1.06313
BET1	-0.23786	10.0245	-3.32075	0.001249	0.040208	-1.06375
IFRD1	0.163605	10.1224	3.31877	0.001257	0.040283	-1.06937
NUBP1	-0.22208	7.40254	-3.31842	0.001258	0.040283	-1.07037
GNG11	0.582367	10.0118	3.3181	0.00126	0.040283	-1.0713
TRIM59	-0.24238	7.96841	-3.3179	0.00126	0.040283	-1.07185
YIF1A	-0.21555	5.71093	-3.31728	0.001263	0.040283	-1.0736
SUCNR1	0.341866	3.4818	3.31661	0.001266	0.040283	-1.07552
ZNF324	-0.36246	5.4824	-3.31648	0.001266	0.040283	-1.07589
PRMT3	0.194198	6.88303	3.31562	0.00127	0.040283	-1.07833
RBM42	-0.46475	6.56475	-3.31518	0.001272	0.040283	-1.07957
WDR5B	-0.31726	6.65642	-3.31433	0.001275	0.040283	-1.08198
NAPA	-0.32766	6.42674	-3.31393	0.001277	0.040283	-1.08311
MARCHF9	-0.56943	4.9833	-3.31369	0.001278	0.040283	-1.08381
GCC1	-0.19266	7.38598	-3.31316	0.00128	0.040283	-1.08529
CR1	0.254721	5.57825	3.31305	0.00128	0.040283	-1.08562
SAR1B	-0.30324	6.54486	-3.31277	0.001281	0.040283	-1.08641
RMND5A	0.292596	6.39498	3.31243	0.001283	0.040283	-1.08736
SLMAP	0.37687	5.17943	3.31215	0.001284	0.040283	-1.08817
TRDC	-0.30686	10.7783	-3.30928	0.001296	0.040596	-1.0963
IL1RL2	0.149202	3.29056	3.30796	0.001301	0.040625	-1.10001
IRS2	0.340022	9.99622	3.30794	0.001301	0.040625	-1.10008
SNX29	0.360442	3.12681	3.30766	0.001303	0.040625	-1.10089
KEAP1	-0.35269	6.60329	-3.30638	0.001308	0.040696	-1.1045
EGOT	0.488873	4.58569	3.30619	0.001309	0.040696	-1.10504
LINC00930	0.175126	3.23658	3.3041	0.001318	0.040909	-1.11094
CALM1	-0.26467	9.18745	-3.30225	0.001326	0.041059	-1.11617
RAB11B-AS1	-0.20137	3.46423	-3.30146	0.001329	0.041059	-1.11843
ZNF200	-0.27678	6.55684	-3.30107	0.001331	0.041059	-1.11952
GPATCH3	-0.1969	4.11397	-3.30082	0.001332	0.041059	-1.12022
SAMD9	-0.26513	7.88138	-3.30043	0.001333	0.041059	-1.12133
PGGT1B	-0.25689	5.36284	-3.30013	0.001335	0.041059	-1.12217
NCBP2	-0.10524	10.933	-3.29974	0.001336	0.041059	-1.12327
PSMC4	-0.3524	8.36097	-3.29846	0.001342	0.041143	-1.12688
ENY2	-0.19581	9.53002	-3.29818	0.001343	0.041143	-1.12767
SNX2	0.20178	9.73796	3.29529	0.001356	0.041467	-1.13584
SV2C	0.161497	2.71305	3.29469	0.001358	0.041487	-1.13755
RNF145	-0.23506	9.29817	-3.29387	0.001362	0.041534	-1.13984
XRCC1	-0.36837	7.01284	-3.29022	0.001378	0.041963	-1.15015
SLC35B3	-0.22254	9.7007	-3.28899	0.001383	0.042038	-1.15362
GIMAP8	-0.18328	10.309	-3.28862	0.001385	0.042038	-1.15466
GPN2	-0.35701	5.90778	-3.28806	0.001387	0.042038	-1.15622
ZNF780A	-0.39258	6.01255	-3.28783	0.001388	0.042038	-1.15687
H2BC4	0.230337	2.9112	3.28739	0.00139	0.042038	-1.15812
DHX38	-0.3188	6.00786	-3.28653	0.001394	0.042053	-1.16053
FLAD1	-0.34501	5.44411	-3.28638	0.001395	0.042053	-1.16097
MIR22HG	0.495404	7.1585	3.28573	0.001398	0.04208	-1.16281
MYO1B	0.405447	4.14488	3.28472	0.001402	0.042154	-1.16562
ZNF416	-0.29762	4.41427	-3.28389	0.001406	0.042206	-1.16797
COMMD4	-0.41477	4.88304	-3.28233	0.001413	0.042337	-1.17236
HYLS1	-0.2632	7.54902	-3.28203	0.001414	0.042337	-1.17321
BLOC1S4	-0.41665	4.10428	-3.28109	0.001419	0.042403	-1.17584
TTC7B	0.466896	6.96199	3.2804	0.001422	0.042436	-1.17778
DNAI1	0.107828	2.62504	3.2786	0.00143	0.042531	-1.18284
GCHFR	-0.35952	4.50821	-3.278	0.001433	0.042531	-1.18454
MCTP2	0.317815	3.89944	3.27797	0.001433	0.042531	-1.18463
UBASH3A	-0.40509	7.02992	-3.27792	0.001433	0.042531	-1.18476
POU2F1	0.242454	6.64375	3.27748	0.001435	0.042531	-1.186
COX11	-0.25446	7.83727	-3.27429	0.00145	0.042838	-1.19497
TRIP6	-0.19806	5.2066	-3.27292	0.001456	0.042838	-1.19881
VCAN	0.270082	10.5628	3.27259	0.001458	0.042838	-1.19973
SART3	0.160353	2.79745	3.27233	0.001459	0.042838	-1.20046
CBR1	-0.30202	5.9661	-3.27063	0.001467	0.042838	-1.20523
IFT46	-0.22838	5.45947	-3.27004	0.00147	0.042838	-1.2069
ADCK2	-0.31799	3.44888	-3.26868	0.001476	0.042838	-1.21072
BMS1	-0.17496	7.82898	-3.2683	0.001478	0.042838	-1.21176
KLC1	-0.20432	5.69563	-3.26822	0.001478	0.042838	-1.212
ZSWIM7	-0.41474	9.38998	-3.26821	0.001478	0.042838	-1.21203
AACS	-0.24459	5.62784	-3.268	0.001479	0.042838	-1.21262
ARMCX3	0.211183	9.35566	3.26799	0.001479	0.042838	-1.21265
PSMC5	-0.34544	9.61249	-3.26782	0.00148	0.042838	-1.21311
SLC1A5	-0.33812	4.89196	-3.26773	0.001481	0.042838	-1.21336
C2orf88	0.471948	5.95079	3.26751	0.001482	0.042838	-1.214
LIME1	-0.35086	6.0039	-3.26749	0.001482	0.042838	-1.21406
PREB	-0.33714	7.59923	-3.26703	0.001484	0.042838	-1.21532
STX5	-0.34549	6.37662	-3.26684	0.001485	0.042838	-1.21586
TXLNGY	-1.65891	4.69567	-3.26683	0.001485	0.042838	-1.21589
RPP40	-0.28407	6.32932	-3.26646	0.001487	0.042838	-1.21692
C6orf136	-0.3368	5.28322	-3.26448	0.001496	0.042985	-1.22249
GTSF1	-0.33772	5.53379	-3.26402	0.001498	0.042985	-1.22378
RFX3	0.188316	3.46611	3.26399	0.001498	0.042985	-1.22384
MRPL20-AS1	-0.22506	6.98245	-3.26363	0.0015	0.042985	-1.22485
PEX13	-0.26273	3.97913	-3.26323	0.001502	0.042985	-1.22598
ELMOD3	-0.34962	5.16756	-3.26193	0.001508	0.043083	-1.22963
GBA2	-0.17828	6.24505	-3.26166	0.00151	0.043083	-1.23038
COX14	-0.38665	8.70027	-3.26109	0.001512	0.043102	-1.23197
SLC25A4	-0.19642	6.27628	-3.26016	0.001517	0.043135	-1.23457
COG2	-0.16172	8.25062	-3.25999	0.001518	0.043135	-1.23504
REM2	0.412047	6.39235	3.25921	0.001521	0.043185	-1.23725
PSMD13	-0.20946	8.93839	-3.25837	0.001525	0.043223	-1.23958
LINC01004	0.381119	7.02581	3.25808	0.001527	0.043223	-1.2404
CORO1A	-0.37012	10.6886	-3.25507	0.001542	0.043579	-1.2488
MDH1	-0.16889	8.95493	-3.25405	0.001547	0.043663	-1.25167
IL15RA	-0.29554	5.54138	-3.25082	0.001563	0.044008	-1.26068
VTI1A	0.47441	7.00059	3.25056	0.001564	0.044008	-1.26141
PLOD3	-0.33883	5.20239	-3.24916	0.001571	0.044008	-1.26533
KMT2B	-0.3199	5.20127	-3.24901	0.001572	0.044008	-1.26574
KCTD21	-0.32933	5.11319	-3.24857	0.001574	0.044008	-1.26696
BRD8	-0.22187	9.29227	-3.24839	0.001575	0.044008	-1.26748
HS3ST3B1	-0.27085	5.30726	-3.24826	0.001575	0.044008	-1.26783
ARL11	-0.36498	3.11241	-3.24751	0.001579	0.044008	-1.26991
ICAM2	-0.43549	7.47083	-3.24712	0.001581	0.044008	-1.27102
SPR	-0.1912	3.80317	-3.24697	0.001582	0.044008	-1.27142
SF3B2	-0.27226	4.53549	-3.24693	0.001582	0.044008	-1.27154
TTC32	0.203978	9.98716	3.24581	0.001588	0.044106	-1.27467
TTC9B	0.145815	3.91863	3.24421	0.001596	0.044272	-1.27913
ZNF19	-0.21623	4.55573	-3.24322	0.001601	0.04431	-1.28189
TMED8	0.13483	10.7799	3.2431	0.001601	0.04431	-1.28221
CHID1	-0.28079	5.55045	-3.24208	0.001607	0.044395	-1.28506
MRPL36	-0.30923	7.80256	-3.23906	0.001622	0.044764	-1.29348
UHRF2	0.114963	10.7656	3.23795	0.001628	0.044853	-1.29657
RCC2	-0.10109	11.6013	-3.23682	0.001634	0.044853	-1.29971
LILRA1	-0.35833	6.23246	-3.23566	0.00164	0.044853	-1.30292
SLC6A12	-0.24843	3.0178	-3.23512	0.001642	0.044853	-1.30445
GTF2B	-0.12017	10.2556	-3.23506	0.001643	0.044853	-1.3046
NUP43	-0.28285	7.96287	-3.23494	0.001643	0.044853	-1.30494
CYSLTR2	-0.13809	2.85975	-3.23482	0.001644	0.044853	-1.30528
CD59	-0.37591	7.05049	-3.23474	0.001644	0.044853	-1.30548
ZBTB48	-0.47343	5.50719	-3.2347	0.001645	0.044853	-1.3056
LILRA4	-0.42027	6.97521	-3.23282	0.001654	0.044955	-1.31083
NDUFS8	-0.57714	5.56195	-3.23246	0.001656	0.044955	-1.31182
NDUFAF4	-0.28474	7.77483	-3.23237	0.001657	0.044955	-1.31209
CCDC153	-0.24843	4.20189	-3.23134	0.001662	0.044955	-1.31493
TMEM214	-0.31922	6.92479	-3.23037	0.001667	0.044955	-1.31765
SMG7	0.394107	7.66592	3.2297	0.001671	0.044955	-1.3195
BABAM2-AS1	0.540623	3.50993	3.22956	0.001672	0.044955	-1.31989
LSM10	-0.31953	6.80753	-3.22912	0.001674	0.044955	-1.3211
RFXANK	-0.31381	6.00702	-3.22878	0.001676	0.044955	-1.32204
MUTYH	-0.23098	5.8984	-3.22859	0.001677	0.044955	-1.32258
MAP4K4	0.362977	8.85255	3.22858	0.001677	0.044955	-1.32259
SLC35C2	-0.20906	4.23107	-3.22852	0.001677	0.044955	-1.32278
SEC11C	-0.26674	8.59569	-3.22824	0.001679	0.044955	-1.32354
MRPL20	-0.13467	10.5433	-3.2279	0.00168	0.044955	-1.32449
SEC13	-0.2551	9.7225	-3.22786	0.001681	0.044955	-1.32462
HILPDA	-0.19347	3.65577	-3.22718	0.001684	0.044994	-1.32651
NAT1	-0.28243	6.46561	-3.22511	0.001695	0.045231	-1.33224
RPP25L	-0.43765	6.51644	-3.22448	0.001699	0.045263	-1.33398
HMGN4	-0.20775	9.22481	-3.22309	0.001706	0.045405	-1.33784
PAK1IP1	-0.16039	7.94692	-3.22172	0.001714	0.045496	-1.34163
SKP2	-0.14832	10.1036	-3.22165	0.001714	0.045496	-1.34183
NUDT9	-0.17764	8.39994	-3.22037	0.001721	0.045573	-1.34537
NANS	-0.15711	8.10459	-3.22021	0.001722	0.045573	-1.34581
RTL8C	-0.34051	6.5882	-3.21991	0.001724	0.045573	-1.34666
DPEP2NB	0.126408	2.94963	3.21835	0.001732	0.045741	-1.35098
VAMP8	-0.29089	10.6563	-3.21792	0.001734	0.045745	-1.35218
CDYL	-0.11399	8.569	-3.21698	0.00174	0.045821	-1.35479
LRP12	0.219719	4.0085	3.21659	0.001742	0.045821	-1.35585
SSNA1	-0.20419	6.61482	-3.21306	0.001761	0.04603	-1.36562
HLA-DPB1	-0.35341	11.3258	-3.21302	0.001761	0.04603	-1.36574
FAM78A	-0.39544	8.00421	-3.21251	0.001764	0.04603	-1.36715
LPAR4	0.3538	3.32381	3.21217	0.001766	0.04603	-1.36809
TNFRSF25	-0.28945	6.76529	-3.21194	0.001767	0.04603	-1.36871
C3orf62	-0.17606	2.88625	-3.21158	0.001769	0.04603	-1.36972
HNRNPUL2	-0.47147	6.29292	-3.21146	0.00177	0.04603	-1.37006
THAP5	-0.213	8.79864	-3.21141	0.00177	0.04603	-1.37017
CLEC4M	0.142371	2.70938	3.21136	0.001771	0.04603	-1.37032
DEDD2	-0.3778	7.70092	-3.21119	0.001772	0.04603	-1.3708
UNC13B	-0.2304	3.65144	-3.20983	0.001779	0.046066	-1.37456
KHDRBS2	0.281124	3.41999	3.20977	0.00178	0.046066	-1.37471
ALG3	-0.22396	6.81955	-3.20937	0.001782	0.046066	-1.37582
ETHE1	-0.49792	5.11765	-3.20936	0.001782	0.046066	-1.37584
ZNF850	-0.3243	5.76139	-3.20774	0.001791	0.046244	-1.38032
GPRC5A	0.113893	2.70045	3.20726	0.001794	0.046257	-1.38165
CACNG3	0.157739	3.57876	3.20682	0.001796	0.046264	-1.38286
ZNF131	0.491139	8.43001	3.20641	0.001799	0.046267	-1.38399
COX18	-0.16634	10.2903	-3.20463	0.001809	0.046378	-1.38892
CLN3	-0.29556	6.70518	-3.20449	0.001809	0.046378	-1.38931
LRRC37B	-0.18071	8.13756	-3.20448	0.00181	0.046378	-1.38933
LBX1-AS1	0.115595	2.57757	3.20371	0.001814	0.046434	-1.39145
CSF2	0.182126	3.33327	3.20231	0.001822	0.046582	-1.39533
EFNA1	-0.22104	3.06055	-3.20097	0.00183	0.046721	-1.39901
ESR2	0.184388	2.9607	3.19952	0.001838	0.046811	-1.40302
DGKE	0.334083	7.1441	3.19908	0.001841	0.046811	-1.40421
SOCS4	-0.2785	3.95562	-3.19908	0.001841	0.046811	-1.40423
ANKRD44-IT1	0.285672	3.72823	3.19881	0.001842	0.046811	-1.40497
LINC00957	-0.25937	5.5748	-3.1977	0.001849	0.046868	-1.40802
SUOX	-0.31441	4.38574	-3.19765	0.001849	0.046868	-1.40817
KAT5	-0.31584	6.17077	-3.19676	0.001854	0.046943	-1.41063
MTRF1L	0.231955	5.5213	3.19523	0.001863	0.047111	-1.41482
ATRIP	-0.34319	4.38828	-3.19417	0.001869	0.047203	-1.41775
DFFB	-0.16024	9.34595	-3.19384	0.001871	0.047203	-1.41865
UTP11	-0.18014	7.71584	-3.19259	0.001878	0.047281	-1.4221
ZC3H10	-0.25076	5.36477	-3.1922	0.001881	0.047281	-1.42318
IGHV1-69	-0.49748	5.9981	-3.1921	0.001881	0.047281	-1.42344
TMEM79	-0.33553	5.15943	-3.19142	0.001885	0.047281	-1.42532
NFKBIA	0.386658	8.91656	3.191	0.001888	0.047281	-1.42646
PMVK	-0.38261	6.85289	-3.19078	0.001889	0.047281	-1.42708
ITGA5	-0.39348	8.29292	-3.19042	0.001891	0.047281	-1.42808
IGHG1	-0.53386	6.71598	-3.18994	0.001894	0.047281	-1.42937
ZNF594-DT	-0.14978	3.3268	-3.18968	0.001896	0.047281	-1.43011
NPRL2	-0.4024	7.70209	-3.18949	0.001897	0.047281	-1.43063
RAD9A	-0.39286	6.50275	-3.18896	0.0019	0.047304	-1.43209
MEI1	-0.19026	5.65877	-3.18781	0.001907	0.047417	-1.43523
ZNF511	-0.29998	5.8342	-3.18737	0.00191	0.047427	-1.43645
DDX49	-0.32214	6.02658	-3.1864	0.001915	0.047516	-1.43913
APBB2	0.230396	3.4633	3.18571	0.001919	0.047529	-1.441
SFXN3	0.337384	4.68119	3.18555	0.00192	0.047529	-1.44145
PRPF38A	-0.19897	8.0658	-3.18494	0.001924	0.047564	-1.44314
GZF1	0.217908	7.87257	3.18317	0.001935	0.047727	-1.448
BAG4	0.23007	4.52466	3.18309	0.001935	0.047727	-1.4482
RNF126P1	-0.23012	4.41815	-3.18157	0.001945	0.047898	-1.45237
MAP4	0.303179	8.47213	3.18077	0.001949	0.047962	-1.45457
CACUL1	0.267251	3.62472	3.17855	0.001963	0.04824	-1.46066
NDUFS2	-0.27264	8.96345	-3.17762	0.001969	0.048314	-1.4632
MRPL16	-0.39148	7.60047	-3.17731	0.001971	0.048314	-1.46406
PIKFYVE	0.246703	4.48341	3.17509	0.001985	0.048595	-1.47016
LPCAT3	-0.1762	7.26218	-3.17408	0.001991	0.048691	-1.47292
MSI1	0.213778	3.46969	3.17294	0.001998	0.048808	-1.47604
ZBTB14	-0.30807	5.61297	-3.17116	0.002009	0.049024	-1.48092
RBM19	-0.22003	3.66576	-3.16924	0.002021	0.049261	-1.48617
BABAM1	-0.27492	8.07578	-3.16713	0.002035	0.049505	-1.49194
DUSP1	0.504616	10.2265	3.16691	0.002036	0.049505	-1.49254
MRTO4	-0.26223	5.82741	-3.16654	0.002038	0.049505	-1.49354
TNFSF4	0.408202	8.19348	3.16498	0.002048	0.049688	-1.4978
NKX3-1	0.133278	3.11596	3.1642	0.002053	0.049752	-1.49993
CBLL1-AS1	-0.33886	4.41475	-3.16333	0.002059	0.049829	-1.50231
UBE2D1	0.13959	10.624	3.16248	0.002064	0.049829	-1.50464
TWF2	-0.29444	6.27514	-3.16228	0.002066	0.049829	-1.50517
ANKRD13D	-0.25555	6.02765	-3.16222	0.002066	0.049829	-1.50535
PQBP1	-0.59623	8.79417	-3.16136	0.002072	0.049906	-1.50771
MYPOP	-0.247	3.69912	-3.15911	0.002086	0.0502	-1.51384
PLEKHO2	-0.34054	7.08501	-3.1587	0.002089	0.050206	-1.51496
ENPP2	0.462464	7.44042	3.15572	0.002108	0.050615	-1.52309
LAG3	-0.34565	4.68254	-3.15536	0.002111	0.050615	-1.52407
LCNL1	-0.21235	3.32028	-3.15306	0.002126	0.05092	-1.53033
ZNF684	-0.22657	4.16455	-3.15241	0.00213	0.050964	-1.53209
BRPF1	-0.3898	6.47064	-3.15163	0.002135	0.051031	-1.53423
H1-0	0.380987	7.72823	3.14982	0.002147	0.051261	-1.53916
LOC101928762	-0.2347	7.52161	-3.14907	0.002152	0.051321	-1.5412
IMMT	-0.22073	8.70079	-3.14776	0.002161	0.051473	-1.54476
SYF2	0.249837	3.27964	3.14642	0.00217	0.051629	-1.54841
FBXO8	-0.30181	6.08503	-3.14579	0.002175	0.051647	-1.55011
SLC35B4	-0.16431	7.73112	-3.14558	0.002176	0.051647	-1.5507
DONSON	-0.17338	6.45385	-3.14486	0.002181	0.051703	-1.55266
IP6K2	-0.27239	6.51959	-3.14328	0.002192	0.051899	-1.55695
GDPD5	-0.53185	5.9496	-3.14172	0.002202	0.052009	-1.56117
MLEC	-0.16169	7.22666	-3.14153	0.002204	0.052009	-1.56169
HAUS8	-0.25465	5.81561	-3.1415	0.002204	0.052009	-1.56177
POLR2C	-0.35695	6.26684	-3.14108	0.002207	0.052019	-1.56293
HSPA14	-0.12009	8.59828	-3.14024	0.002212	0.052067	-1.56519
FAXDC2	0.507547	5.77133	3.14005	0.002214	0.052067	-1.5657
COPE	-0.32793	7.34505	-3.13939	0.002218	0.052115	-1.5675
LIX1	0.449578	4.08596	3.1373	0.002233	0.052396	-1.57317
LCMT1	-0.17034	7.94807	-3.1369	0.002235	0.052402	-1.57426
PFDN5	-0.30078	12.4161	-3.13479	0.00225	0.052687	-1.57998
MRPS11	-0.41732	6.61064	-3.13328	0.002261	0.052876	-1.58409
NDUFS7	-0.38362	5.30348	-3.13269	0.002265	0.052913	-1.58567
TNFSF9	0.294239	5.09495	3.13121	0.002275	0.053098	-1.5897
SDHD	-0.21681	8.86433	-3.12919	0.00229	0.053348	-1.59515
STX1A	-0.18836	3.40661	-3.1271	0.002304	0.053348	-1.60082
NAGLU	-0.25007	5.59493	-3.12707	0.002305	0.053348	-1.60089
SENP5	-0.11948	9.64883	-3.12701	0.002305	0.053348	-1.60105
ZFPL1	-0.21468	4.02193	-3.1267	0.002307	0.053348	-1.60189
USP21	-0.29251	6.54406	-3.12603	0.002312	0.053348	-1.6037
MAP3K15	-0.26678	7.36168	-3.12571	0.002314	0.053348	-1.60457
NDUFS3	-0.25341	9.57496	-3.12524	0.002318	0.053348	-1.60586
RASSF7	-0.39132	6.51917	-3.12516	0.002318	0.053348	-1.60606
PTEN	0.118685	9.57721	3.12462	0.002322	0.053348	-1.60752
FMNL1	-0.3543	6.10835	-3.12439	0.002324	0.053348	-1.60814
KRI1	-0.25064	6.56979	-3.12418	0.002325	0.053348	-1.60873
UTP6	-0.14909	9.78517	-3.12413	0.002326	0.053348	-1.60885
CHST10	-0.19413	4.77353	-3.12406	0.002326	0.053348	-1.60905
UMPS	-0.17215	7.55344	-3.12402	0.002327	0.053348	-1.60915
WDR46	-0.40629	5.99544	-3.12397	0.002327	0.053348	-1.6093
SDHAF2	-0.26279	8.00392	-3.12189	0.002342	0.053617	-1.61491
MPRIP	0.277915	10.8102	3.12075	0.00235	0.053617	-1.61798
HNRNPF	-0.41543	7.06096	-3.12047	0.002352	0.053617	-1.61876
ALAS1	-0.352	5.65986	-3.12004	0.002355	0.053617	-1.6199
SMG6	-0.26096	5.28952	-3.11998	0.002356	0.053617	-1.62007
MRPL37	-0.46057	5.88063	-3.11958	0.002359	0.053617	-1.62113
ARIH2	-0.17369	6.23173	-3.11907	0.002362	0.053617	-1.62252
KCTD5	-0.20993	5.66942	-3.11868	0.002365	0.053617	-1.62357
SRP68	-0.12212	8.07606	-3.11809	0.00237	0.053617	-1.62516
HPS6	-0.37036	4.93951	-3.11766	0.002373	0.053617	-1.62633
HOMER2	-0.27199	3.13123	-3.11697	0.002378	0.053617	-1.62819
TSPAN33	0.24624	7.43551	3.11654	0.002381	0.053617	-1.62936
EDRF1-DT	-0.1196	2.62509	-3.11649	0.002381	0.053617	-1.62948
TINF2	-0.25566	6.80417	-3.11621	0.002383	0.053617	-1.63025
DHX9	-0.15122	9.56196	-3.11578	0.002387	0.053617	-1.6314
PUSL1	-0.24493	5.42411	-3.11574	0.002387	0.053617	-1.63153
TXNDC11	-0.2674	7.45733	-3.11551	0.002389	0.053617	-1.63214
ECH1	-0.36196	7.88521	-3.11536	0.00239	0.053617	-1.63253
AAMP	-0.24631	6.096	-3.11534	0.00239	0.053617	-1.63259
IDH3A	-0.17372	7.86252	-3.11524	0.002391	0.053617	-1.63285
F13A1	0.465704	9.37752	3.11497	0.002393	0.053617	-1.6336
PYCR2	-0.43462	7.13035	-3.11405	0.002399	0.053712	-1.63608
INPP5F	-0.22602	8.44542	-3.11183	0.002416	0.054022	-1.64205
ARFRP1	-0.17666	6.04675	-3.11027	0.002428	0.054216	-1.64627
TARS2	-0.18714	5.53073	-3.10937	0.002434	0.054216	-1.6487
TEX261	-0.1631	7.2619	-3.10933	0.002435	0.054216	-1.64879
H2BC15	0.08014	2.53865	3.10928	0.002435	0.054216	-1.64891
SYNE2	0.358663	4.02843	3.10834	0.002442	0.054317	-1.65147
RNF144B	0.169885	11.2914	3.10752	0.002448	0.054339	-1.65367
LINC02175	0.161796	4.11415	3.1072	0.002451	0.054339	-1.65453
ZNF574	-0.23483	5.41536	-3.10717	0.002451	0.054339	-1.65461
GON7	-0.32174	4.85004	-3.10676	0.002454	0.05435	-1.65571
RHEX	-0.24212	3.35639	-3.10446	0.002472	0.054613	-1.66191
AHCY	-0.34021	6.78747	-3.10404	0.002475	0.054613	-1.66302
USP11	-0.35736	6.84184	-3.10383	0.002476	0.054613	-1.6636
MAST3	-0.13516	8.90801	-3.10382	0.002476	0.054613	-1.66362
DUSP7	-0.22962	8.80111	-3.10299	0.002483	0.054657	-1.66586
IGKV1D-13	-0.57318	7.70779	-3.1026	0.002486	0.054657	-1.66691
PDYN	-0.12103	3.18694	-3.10254	0.002486	0.054657	-1.66707
TOGARAM1	-0.21135	6.06886	-3.1012	0.002496	0.054825	-1.67067
MYDGF	-0.35541	5.93961	-3.10004	0.002505	0.054963	-1.67379
THAP9-AS1	-0.23026	8.68883	-3.09958	0.002509	0.054982	-1.67501
PDE5A	0.251006	4.15034	3.09906	0.002513	0.055013	-1.67641
IRAK4	-0.14297	8.27713	-3.09716	0.002528	0.055277	-1.68151
ATP5PO	-0.28662	4.00999	-3.09638	0.002534	0.055318	-1.6836
TMEM45A	0.462831	5.53333	3.09589	0.002538	0.055318	-1.68494
C1orf216	-0.23968	5.51688	-3.09551	0.002541	0.055318	-1.68595
HSPA8	-0.25045	11.9359	-3.09549	0.002541	0.055318	-1.68601
CST3	-0.63489	8.8844	-3.095	0.002545	0.055318	-1.68731
NAP1L4	0.269264	6.74338	3.09489	0.002545	0.055318	-1.68762
SERTAD1	-0.42989	5.26248	-3.09426	0.00255	0.055326	-1.6893
RAB14	-0.16588	9.65318	-3.09416	0.002551	0.055326	-1.68956
C1GALT1C1	-0.24056	7.58778	-3.09303	0.00256	0.055372	-1.69261
SNRPA	-0.31542	7.04623	-3.0929	0.002561	0.055372	-1.69296
IL11RA	-0.27878	6.11439	-3.09276	0.002562	0.055372	-1.69332
ZC3H4	0.128077	12.1726	3.09254	0.002564	0.055372	-1.69391
CLEC2B	0.272118	11.044	3.0919	0.002569	0.055372	-1.69562
UBALD2	0.211547	9.1814	3.09187	0.002569	0.055372	-1.6957
TRIM44	0.25398	5.14855	3.09117	0.002575	0.055435	-1.6976
KCNG1	0.167956	3.3377	3.08812	0.002599	0.055868	-1.70577
WRAP73	-0.22008	5.76771	-3.08766	0.002603	0.055868	-1.70699
KLHL35	-0.13071	3.45377	-3.08763	0.002603	0.055868	-1.70708
TANC1	-0.26669	3.15929	-3.08624	0.002614	0.056049	-1.7108
C19orf53	-0.35752	8.76637	-3.08564	0.002619	0.056076	-1.71241
EID2	-0.2571	5.77444	-3.08541	0.002621	0.056076	-1.71302
RBM26	0.200332	3.92087	3.08508	0.002623	0.056076	-1.7139
BEX3	0.257076	7.44419	3.08473	0.002626	0.056079	-1.71484
COMT	-0.42933	6.4597	-3.08436	0.002629	0.056085	-1.71583
BRS3	-0.14348	2.66811	-3.0839	0.002633	0.056108	-1.71706
TAF1D	-0.21038	8.399	-3.08277	0.002642	0.056219	-1.72009
LRIG2	0.197468	7.90187	3.08259	0.002643	0.056219	-1.72057
PPP1R14B	-0.2652	5.26627	-3.08119	0.002655	0.056348	-1.72431
ZNF234	-0.18954	3.43483	-3.08118	0.002655	0.056348	-1.72435
PNLDC1	-0.18917	3.00832	-3.07861	0.002676	0.056695	-1.7312
CMKLR2	0.103822	2.6553	3.07851	0.002677	0.056695	-1.73147
VIRMA	-0.13803	8.56969	-3.07751	0.002685	0.056812	-1.73415
PARP2	-0.23585	6.65132	-3.07545	0.002702	0.057113	-1.73963
RABGGTA	-0.3661	5.93336	-3.0738	0.002716	0.057269	-1.74406
CEP19	-0.21789	3.96465	-3.07342	0.002719	0.057269	-1.74506
SIDT1	0.212339	7.94799	3.0734	0.002719	0.057269	-1.7451
NELFB	-0.2761	5.96452	-3.07324	0.00272	0.057269	-1.74553
MTERF1	-0.17991	7.30466	-3.07285	0.002724	0.057279	-1.74657
CD247	-0.30829	8.27241	-3.07188	0.002732	0.057384	-1.74918
NEDD8	-0.21373	9.92054	-3.0716	0.002734	0.057384	-1.74992
UTY	-0.72457	5.86808	-3.07039	0.002744	0.057539	-1.75315
COQ9	-0.33973	6.74299	-3.06998	0.002748	0.057554	-1.75425
TTC9C	-0.30115	5.16022	-3.0685	0.00276	0.057757	-1.75819
ETS1	0.16669	11.7256	3.06811	0.002763	0.057768	-1.75923
VIT	-0.20408	3.02132	-3.06699	0.002773	0.057908	-1.76221
FBXO30	-0.2678	6.82486	-3.06598	0.002781	0.057945	-1.76489
LOC339685	0.147823	3.26382	3.0658	0.002783	0.057945	-1.76536
ZC3H12D	0.227159	10.335	3.06507	0.002789	0.057945	-1.76732
ZNF81	0.143695	2.87112	3.06492	0.00279	0.057945	-1.76772
TMEM104	-0.3006	5.76509	-3.06471	0.002792	0.057945	-1.76828
MAP7D2	0.591227	4.53526	3.06453	0.002794	0.057945	-1.76875
TAP1	-0.27754	9.38251	-3.06423	0.002796	0.057945	-1.76955
TDP1	-0.25732	5.21551	-3.06417	0.002797	0.057945	-1.76971
MPV17L2	-0.21016	4.9068	-3.06038	0.002829	0.058538	-1.77978
TAF1C	-0.27548	4.48055	-3.06018	0.002831	0.058538	-1.78031
CD2	-0.25644	9.01463	-3.05826	0.002848	0.058773	-1.78542
MTMR14	-0.2321	7.72424	-3.05823	0.002848	0.058773	-1.78551
ATF5	-0.22902	5.52529	-3.05654	0.002863	0.058982	-1.78999
KAT6A	0.430691	5.13879	3.05622	0.002866	0.058982	-1.79085
RIPK3	-0.3864	6.13028	-3.05604	0.002867	0.058982	-1.79132
BICDL1	-0.15054	3.93578	-3.05577	0.00287	0.058982	-1.79205
SSR2	-0.33391	10.5793	-3.05514	0.002875	0.058995	-1.79372
NOTCH4	-0.20853	4.34712	-3.0549	0.002877	0.058995	-1.79435
CAV2	0.213366	3.11589	3.05473	0.002879	0.058995	-1.79481
RAB30-DT	-0.14445	8.30629	-3.05388	0.002886	0.059037	-1.79705
CDC14B	0.440641	8.01213	3.05355	0.002889	0.059037	-1.79793
PSIP1	0.240311	3.94883	3.0534	0.00289	0.059037	-1.79834
IL27RA	-0.31921	7.29974	-3.05308	0.002893	0.059037	-1.79917
MCF2L-AS1	-0.22522	4.54841	-3.05261	0.002897	0.059037	-1.80043
HLA-DQB2	0.133151	2.83951	3.05257	0.002898	0.059037	-1.80054
PRKDC	0.176728	8.87653	3.05143	0.002908	0.059184	-1.80357
C1orf43	-0.2862	5.328	-3.05029	0.002918	0.059332	-1.80659
CCDC137	-0.26211	6.38147	-3.0494	0.002926	0.059434	-1.80893
TASOR2	-0.24253	4.8019	-3.04738	0.002944	0.059704	-1.8143
NME9	0.396488	6.18523	3.04728	0.002945	0.059704	-1.81456
MRPS14	-0.28081	7.80445	-3.04432	0.002971	0.060185	-1.82239
SUV39H1	-0.2794	4.36128	-3.04387	0.002975	0.060185	-1.82359
SMPD2	-0.25815	4.34426	-3.04368	0.002977	0.060185	-1.82409
STAG1	0.221842	7.99363	3.04215	0.002991	0.060408	-1.82814
TIMM8B	-0.30216	9.66573	-3.04085	0.003003	0.060554	-1.83158
EIF4EBP1	-0.44551	5.44662	-3.04059	0.003005	0.060554	-1.83228
ITM2C	-0.35411	7.13196	-3.0404	0.003007	0.060554	-1.83276
IGKV4-1	-0.65282	7.96095	-3.03862	0.003023	0.06077	-1.83749
CA2	0.468291	7.72606	3.03859	0.003024	0.06077	-1.83754
ATXN7L3	-0.24888	7.0473	-3.0375	0.003034	0.060858	-1.84043
CX3CR1	-0.52467	8.68986	-3.03749	0.003034	0.060858	-1.84047
THAP8	-0.18076	3.77239	-3.03716	0.003037	0.060859	-1.84133
APEX2	-0.23501	5.53977	-3.03662	0.003042	0.060901	-1.84276
OTUD1	0.11043	11.8	3.03615	0.003046	0.06093	-1.84402
STAT3	0.276685	10.8232	3.0354	0.003053	0.061009	-1.84598
MON1B	-0.18628	6.12549	-3.03372	0.003069	0.061212	-1.85043
ZSCAN32	-0.21794	7.33214	-3.03355	0.00307	0.061212	-1.85088
CCDC47	-0.09261	10.638	-3.03337	0.003072	0.061212	-1.85135
RAB39B	-0.26102	6.81971	-3.03248	0.00308	0.061319	-1.85371
ARHGAP26	0.201535	8.97584	3.03115	0.003093	0.061419	-1.85719
RNF34	-0.13295	7.99513	-3.03112	0.003093	0.061419	-1.85728
CCNT1	0.311793	4.89588	3.031	0.003094	0.061419	-1.8576
CERS6	-0.26948	7.15827	-3.02863	0.003116	0.061802	-1.86384
SH3BP2	-0.15441	7.41287	-3.02811	0.003121	0.061841	-1.86522
FHIP1B	-0.19407	8.16564	-3.02677	0.003134	0.061985	-1.86874
TCEA3	-0.40194	6.74132	-3.02658	0.003136	0.061985	-1.86924
MRPL15	-0.28713	7.32249	-3.02641	0.003137	0.061985	-1.86971
ATP13A1	-0.4821	5.99047	-3.02555	0.003146	0.062087	-1.87196
TEC	-0.1485	3.16968	-3.02491	0.003152	0.062098	-1.87366
PALLD	0.187454	3.04674	3.0246	0.003155	0.062098	-1.87447
JARID2	0.128548	11.9431	3.02452	0.003155	0.062098	-1.87467
SNAPC5	-0.23577	7.19942	-3.02424	0.003158	0.062098	-1.87541
ZW10	-0.2216	6.8496	-3.02306	0.003169	0.062263	-1.87853
TPPP3	-0.46939	5.37685	-3.02255	0.003174	0.0623	-1.87986
TAPBPL	-0.29239	6.29484	-3.02214	0.003178	0.062318	-1.88093
XRCC6	-0.30385	10.2062	-3.02147	0.003185	0.062326	-1.88272
TBRG4	-0.46095	6.16773	-3.02134	0.003186	0.062326	-1.88306
ZBP1	-0.23488	6.30863	-3.0211	0.003188	0.062326	-1.88367
TSGA13	0.134232	2.82788	3.02086	0.003191	0.062326	-1.88431
TRAV39	-0.30935	4.16183	-3.02046	0.003194	0.062334	-1.88537
MKRN1	0.121022	11.7136	3.02002	0.003199	0.062334	-1.88653
PPP3CA	0.125042	11.0542	3.01989	0.0032	0.062334	-1.88685
BCAS3	0.156229	4.74932	3.01874	0.003211	0.06236	-1.88987
SYTL1	-0.32645	7.47673	-3.01868	0.003212	0.06236	-1.89004
LOC101929165	0.473643	6.05989	3.01856	0.003213	0.06236	-1.89037
POP5	-0.17123	9.9103	-3.01852	0.003213	0.06236	-1.89046
ZNF254	0.487066	7.69586	3.01755	0.003223	0.062479	-1.89302
IPP	-0.32693	4.10186	-3.01697	0.003228	0.062479	-1.89454
CMIP	0.224418	8.38549	3.01678	0.00323	0.062479	-1.89503
SLC26A6	-0.36988	5.78406	-3.01666	0.003231	0.062479	-1.89534
CLK4	-0.36911	5.44755	-3.01622	0.003236	0.062504	-1.8965
GNRHR	-0.3303	2.75946	-3.01519	0.003246	0.062642	-1.89922
PLAAT3	-0.43651	5.05439	-3.01485	0.003249	0.062648	-1.9001
PTP4A3	-0.23459	6.20282	-3.0136	0.003261	0.062828	-1.9034
ZNF629	-0.21651	4.6972	-3.01302	0.003267	0.062879	-1.90491
MRPL50	-0.25858	6.37048	-3.01241	0.003273	0.062937	-1.90651
AARS1	-0.39723	7.23183	-3.01164	0.003281	0.062978	-1.90852
FCGRT	-0.35622	8.70621	-3.01159	0.003281	0.062978	-1.90867
ATG4B	-0.26204	5.09626	-3.01127	0.003284	0.062981	-1.90952
CLK3	-0.37487	7.86226	-3.01009	0.003296	0.063147	-1.9126
TRAV21	-0.40055	6.4255	-3.00897	0.003307	0.063303	-1.91554
DUSP16	-0.12702	5.43845	-3.00753	0.003322	0.063519	-1.9193
TMEM158	0.292696	3.71907	3.00707	0.003326	0.063522	-1.9205
RALGAPA1	0.493682	5.79495	3.00691	0.003328	0.063522	-1.92093
RESF1	-0.17337	10.3936	-3.00557	0.003341	0.063721	-1.92444
CLPP	-0.36249	6.37378	-3.00491	0.003348	0.063761	-1.92619
ALDH1A1	-0.40694	9.25339	-3.0045	0.003352	0.063761	-1.92726
SMCHD1	0.359924	8.02368	3.00446	0.003353	0.063761	-1.92736
THAP2	-0.28772	5.48032	-3.00382	0.003359	0.063771	-1.92902
RPL26L1	-0.40004	8.7132	-3.00355	0.003362	0.063771	-1.92974
PSD4	-0.3902	6.55492	-3.0035	0.003362	0.063771	-1.92987
ZNF784	-0.35751	4.04375	-3.00162	0.003381	0.064064	-1.93479
LOC339352	-0.16001	2.73016	-3.00124	0.003385	0.064064	-1.93579
TYMS	-0.25304	3.74337	-3.00107	0.003387	0.064064	-1.93623
AKR1B1	-0.21307	9.27645	-3.00075	0.00339	0.064069	-1.93708
CD80	-0.23274	3.03806	-2.99989	0.003399	0.064177	-1.93932
TPRG1L	-0.33203	7.80682	-2.99956	0.003402	0.064183	-1.94019
DEDD	-0.16434	5.54029	-2.99889	0.003409	0.064253	-1.94193
SEC24C	-0.34459	7.78787	-2.9984	0.003414	0.064268	-1.9432
GGCT	-0.14389	8.03843	-2.99822	0.003416	0.064268	-1.94369
LINC01267	0.098181	2.94747	2.99715	0.003427	0.064416	-1.94648
BAIAP3	-0.14476	5.58279	-2.99656	0.003433	0.064472	-1.94801
GAMT	-0.12628	3.16846	-2.9962	0.003437	0.064483	-1.94895
LINC01347	-0.15677	2.66873	-2.99534	0.003446	0.064593	-1.9512
TTTY10	-0.49935	3.27218	-2.99437	0.003456	0.064725	-1.95375
ZC3H7A	-0.18733	8.12624	-2.99375	0.003462	0.064786	-1.95535
SERINC1	-0.16409	9.24927	-2.99232	0.003477	0.064998	-1.9591
TSPY1	0.119206	2.51892	2.99207	0.00348	0.064998	-1.95974
COPG1	-0.31783	7.32648	-2.9913	0.003488	0.065091	-1.96176
NKIRAS2	-0.18915	6.62479	-2.98887	0.003514	0.065477	-1.96809
PSMA8	0.431279	6.74203	2.98873	0.003515	0.065477	-1.96845
NUPR1	0.218401	4.42872	2.98747	0.003528	0.065667	-1.97173
HCG18	-0.15511	2.8522	-2.98672	0.003536	0.065722	-1.9737
INHBE	-0.15372	3.23669	-2.98648	0.003539	0.065722	-1.97432
AKAP8	-0.22194	6.79212	-2.9863	0.003541	0.065722	-1.97478
IGIP	-0.19008	7.98074	-2.98563	0.003548	0.065756	-1.97653
SLC35A4	-0.3903	7.09486	-2.98538	0.003551	0.065756	-1.97718
COQ4	-0.1582	7.51752	-2.98497	0.003555	0.065756	-1.97825
NR4A1	0.263317	5.89286	2.98484	0.003556	0.065756	-1.97858
SSRP1	-0.23115	7.46555	-2.98437	0.003561	0.065756	-1.97982
C11orf68	-0.40884	5.7952	-2.98385	0.003567	0.065756	-1.98118
NIT1	-0.40464	6.3371	-2.98361	0.00357	0.065756	-1.98179
FBXL5	0.13522	11.4963	2.9836	0.00357	0.065756	-1.98182
PRR14	-0.30871	4.11646	-2.98343	0.003571	0.065756	-1.98226
GORASP2	-0.18055	8.39828	-2.98293	0.003577	0.065756	-1.98356
SIPA1L1	0.15898	7.36829	2.98275	0.003579	0.065756	-1.98403
ZNF2	-0.23199	6.75577	-2.98259	0.00358	0.065756	-1.98444
MYZAP	0.467106	7.13944	2.98204	0.003586	0.065772	-1.9859
PLCXD1	-0.2475	8.47641	-2.98192	0.003588	0.065772	-1.98618
LOC100132077	-0.15963	2.98287	-2.98077	0.0036	0.065942	-1.98918
ECHDC3	-0.31942	4.44202	-2.98036	0.003605	0.065966	-1.99026
ASL	-0.43546	4.59733	-2.97905	0.003619	0.066167	-1.99366
GPKOW	-0.30459	6.97045	-2.97784	0.003632	0.066347	-1.99681
ZNF428	-0.22134	4.92254	-2.97744	0.003636	0.066347	-1.99785
SRSF1	-0.3004	4.66302	-2.9771	0.00364	0.066347	-1.99873
UCKL1	-0.35053	7.48663	-2.97676	0.003644	0.066347	-1.99962
CLUHP3	-0.2428	5.66237	-2.97639	0.003648	0.066347	-2.00056
LIG4	-0.23555	4.96853	-2.97633	0.003648	0.066347	-2.00072
TRAV22	-0.30664	4.57299	-2.97585	0.003653	0.066347	-2.00197
OSBP2	0.097731	2.93746	2.97579	0.003654	0.066347	-2.00214
NDUFA10	0.187286	2.82649	2.97533	0.003659	0.066347	-2.00334
ATP5MK	-0.20939	10.7651	-2.97464	0.003667	0.066347	-2.00513
SDHA	-0.20487	9.44533	-2.97457	0.003668	0.066347	-2.0053
SIGLEC16	-0.28778	4.43754	-2.97437	0.00367	0.066347	-2.00581
GRIP1	0.123398	2.77318	2.9742	0.003672	0.066347	-2.00626
C12orf4	0.228322	7.50781	2.97315	0.003683	0.066347	-2.00898
THUMPD1	0.159225	10.8851	2.97315	0.003683	0.066347	-2.00899
CAPN10-DT	-0.23986	3.30912	-2.97314	0.003683	0.066347	-2.00903
DNASE1	-0.17029	6.49619	-2.97301	0.003685	0.066347	-2.00936
ZNF74	-0.21458	3.83076	-2.97275	0.003688	0.066347	-2.01002
B3GNT2	-0.30871	4.39578	-2.97212	0.003695	0.066347	-2.01166
CD99	-0.3417	9.74335	-2.97201	0.003696	0.066347	-2.01196
CAPN7	-0.13549	8.50229	-2.97197	0.003696	0.066347	-2.01204
MARVELD1	-0.34731	7.52428	-2.97176	0.003699	0.066347	-2.01259
MACO1	-0.18838	6.91412	-2.97103	0.003707	0.066425	-2.0145
CPEB2	0.140967	9.64794	2.97053	0.003712	0.066425	-2.01579
STX18	-0.27821	7.89647	-2.97051	0.003712	0.066425	-2.01584
PPIE	-0.27145	6.80305	-2.96994	0.003719	0.066461	-2.01732
ECHS1	-0.34266	8.53966	-2.96976	0.003721	0.066461	-2.01779
TTN	0.328568	4.05351	2.96877	0.003732	0.0666	-2.02035
QPCTL	0.134284	3.49951	2.968	0.00374	0.066698	-2.02236
IMP4	-0.34279	7.0634	-2.96711	0.00375	0.066748	-2.02466
CALCA	0.11184	2.67603	2.96693	0.003752	0.066748	-2.02512
GEMIN7	-0.28986	6.81243	-2.96689	0.003753	0.066748	-2.02523
BCL10	0.390958	4.34901	2.96569	0.003766	0.066843	-2.02835
CLDN15	-0.22844	4.45407	-2.96557	0.003768	0.066843	-2.02865
SIGMAR1	-0.23808	6.28891	-2.96556	0.003768	0.066843	-2.02868
C9orf72	0.35099	6.4131	2.96417	0.003783	0.066968	-2.03227
LAMTOR2	-0.42496	6.87891	-2.96413	0.003784	0.066968	-2.03238
BUD13	-0.18733	6.97994	-2.96408	0.003784	0.066968	-2.0325
PHIP	0.136954	10.0429	2.96332	0.003793	0.067043	-2.03448
SHC2	0.161442	3.20759	2.96309	0.003796	0.067043	-2.03507
NHP2	-0.49598	8.38628	-2.96268	0.0038	0.067043	-2.03614
UHRF1BP1L	0.461137	4.43446	2.96251	0.003802	0.067043	-2.03658
SS18L2	-0.20032	9.02832	-2.96215	0.003806	0.067043	-2.03751
SELPLG	-0.3072	8.77417	-2.962	0.003808	0.067043	-2.03789
CLDN12	-0.24816	5.68313	-2.96134	0.003816	0.067103	-2.0396
CSF2RA	-0.35106	5.39779	-2.96092	0.00382	0.067103	-2.04068
MGMT	-0.45623	6.40235	-2.96086	0.003821	0.067103	-2.04085
TSPYL5	0.326614	7.66026	2.95976	0.003834	0.067267	-2.0437
ZNF232-AS1	-0.18497	3.01954	-2.9593	0.003839	0.067302	-2.04488
NLRP11	0.108441	2.69853	2.95858	0.003847	0.067391	-2.04675
FAAH	-0.28614	4.30345	-2.95705	0.003865	0.067587	-2.05069
STAT2	-0.20905	5.43585	-2.95704	0.003865	0.067587	-2.05072
ARMC10	-0.16885	7.83835	-2.95594	0.003877	0.067608	-2.05355
ATG101	-0.27056	6.36532	-2.95582	0.003879	0.067608	-2.05387
YARS2	-0.11237	7.15741	-2.95567	0.003881	0.067608	-2.05426
DDX1	-0.09333	9.79166	-2.95552	0.003882	0.067608	-2.05464
TRIM21	-0.24047	8.36285	-2.95521	0.003886	0.067608	-2.05546
IRS1	0.247528	7.69475	2.95452	0.003894	0.067608	-2.05723
ATP1A1	-0.28821	8.69666	-2.95409	0.003899	0.067608	-2.05835
NIN	0.127082	2.66463	2.95405	0.003899	0.067608	-2.05845
PRCC	-0.32111	7.3476	-2.95393	0.003901	0.067608	-2.05875
COQ6	-0.25644	5.4862	-2.95392	0.003901	0.067608	-2.05879
PSMD9	-0.21548	8.15188	-2.95371	0.003903	0.067608	-2.05931
UBE2I	0.319172	6.41111	2.95354	0.003905	0.067608	-2.05975
HP1BP3	0.199061	8.99293	2.9533	0.003908	0.067608	-2.06038
HCG27	-0.31741	5.66268	-2.9525	0.003917	0.067675	-2.06245
ERV3-1	0.437379	6.5448	2.95224	0.003921	0.067675	-2.06312
ANKRD40	-0.18881	5.79032	-2.95214	0.003922	0.067675	-2.06339
TDP2	-0.10293	9.17666	-2.9517	0.003927	0.067678	-2.06452
STK38	-0.3439	6.82544	-2.95157	0.003928	0.067678	-2.06486
ZNF276	-0.2508	5.79813	-2.95098	0.003935	0.067718	-2.06636
ZNF638	0.282835	7.50351	2.95081	0.003937	0.067718	-2.0668
DAXX	-0.35409	7.5605	-2.95041	0.003942	0.067744	-2.06785
MTA2	-0.1929	3.09681	-2.9496	0.003951	0.067793	-2.06993
PSMC3	-0.5219	5.85896	-2.94958	0.003952	0.067793	-2.06998
VAPA	0.089393	11.7436	2.9493	0.003955	0.067793	-2.07071
SF3A1	0.144004	9.23026	2.94906	0.003958	0.067793	-2.07133
TMEM115	-0.32359	5.32463	-2.9482	0.003968	0.067853	-2.07353
SDHAP1	-0.16753	8.92036	-2.94807	0.00397	0.067853	-2.07388
PRPF3	-0.1466	9.96795	-2.94793	0.003971	0.067853	-2.07422
MRPS26	-0.35801	6.98284	-2.94701	0.003982	0.067903	-2.07661
ZNF770	-0.23039	7.95366	-2.94689	0.003983	0.067903	-2.07692
MED11	-0.45052	7.4454	-2.94684	0.003984	0.067903	-2.07703
IGFBP-AS1	0.096212	3.2277	2.94657	0.003987	0.067903	-2.07773
NMNAT1	-0.20451	5.55728	-2.9462	0.003992	0.067903	-2.07868
MRPL24	-0.31695	7.12929	-2.94592	0.003995	0.067903	-2.07941
CFAP298	-0.16365	8.42183	-2.94568	0.003998	0.067903	-2.08003
ZNHIT3	-0.19099	9.26528	-2.94549	0.004	0.067903	-2.08052
DTX2	-0.22907	4.00183	-2.94471	0.004009	0.067919	-2.08252
MRPL51	-0.34639	8.38186	-2.94464	0.00401	0.067919	-2.08272
TPM2	-0.4708	7.5766	-2.94459	0.004011	0.067919	-2.08284
EFNB1	0.152402	4.38851	2.94401	0.004018	0.067982	-2.08434
ZMYND12	0.253835	3.92401	2.94362	0.004022	0.068004	-2.08532
INTS5	-0.20275	4.20627	-2.94264	0.004034	0.068148	-2.08785
RRN3P3	-0.29696	6.36383	-2.94157	0.004047	0.068309	-2.0906
C16orf72	-0.31561	5.96325	-2.94081	0.004056	0.068309	-2.09256
MXD1	0.391797	4.61118	2.94078	0.004056	0.068309	-2.09263
ANP32A	0.101605	10.8429	2.94074	0.004057	0.068309	-2.09274
ACD	-0.34855	7.02684	-2.94049	0.00406	0.068309	-2.0934
TMEM86B	-0.33988	3.99542	-2.93848	0.004084	0.068573	-2.09856
TMEM216	-0.18851	8.07333	-2.93841	0.004085	0.068573	-2.09875
RARS1	-0.13553	6.80061	-2.93771	0.004094	0.068573	-2.10055
TEX11	0.127545	2.79447	2.9377	0.004094	0.068573	-2.10056
LDLRAD4-AS1	0.361629	3.55339	2.93767	0.004094	0.068573	-2.10065
ALKBH8	-0.15444	8.87413	-2.93698	0.004102	0.068573	-2.1024
HMGN1	0.108699	11.8913	2.93698	0.004102	0.068573	-2.1024
CFAP20	-0.22822	7.50243	-2.93689	0.004104	0.068573	-2.10264
TULP3	-0.19758	4.58082	-2.93675	0.004105	0.068573	-2.103
WARS2	0.144552	2.89732	2.935	0.004127	0.068875	-2.10749
PNPLA6	-0.30978	7.00844	-2.93451	0.004133	0.068907	-2.10877
COX5A	-0.20031	10.6067	-2.9343	0.004135	0.068907	-2.10929
TMEM265	-0.14222	5.33001	-2.93365	0.004143	0.068987	-2.11097
TMEM177	-0.33329	3.59683	-2.93192	0.004165	0.069286	-2.11541
P2RY13	-0.27462	8.72276	-2.93129	0.004172	0.069361	-2.11704
GPX7	-0.23217	6.98194	-2.92997	0.004189	0.069528	-2.1204
ZNF609	-0.17544	6.50819	-2.92994	0.004189	0.069528	-2.1205
KCNIP2	0.122013	2.92545	2.92863	0.004205	0.069731	-2.12384
TGM2	-0.15776	2.86607	-2.92841	0.004208	0.069731	-2.1244
ZNF846	-0.15173	3.04099	-2.9276	0.004218	0.069844	-2.12649
CYP1A2	0.156663	5.74496	2.92583	0.00424	0.070155	-2.13102
ZKSCAN3	-0.27466	4.60323	-2.9243	0.00426	0.070345	-2.13493
GGA3	-0.28574	7.31655	-2.92419	0.004261	0.070345	-2.13522
TTTY15	-0.75185	4.27912	-2.92396	0.004264	0.070345	-2.13582
TNIK	0.28988	6.89606	2.92385	0.004265	0.070345	-2.13609
ASB13	-0.28001	5.85872	-2.92322	0.004273	0.07042	-2.1377
RNF31	-0.49619	5.71047	-2.92239	0.004284	0.070428	-2.13983
ATP2B1	0.291329	7.58438	2.9222	0.004286	0.070428	-2.14032
UBE2D3	0.098658	11.7904	2.9221	0.004287	0.070428	-2.14059
ERI1	-0.13355	7.1013	-2.92195	0.004289	0.070428	-2.14094
MARS1	-0.20974	8.49119	-2.92185	0.004291	0.070428	-2.14122
SNX14	-0.16197	8.35469	-2.92145	0.004296	0.070457	-2.14225
PDP2	-0.21295	5.86576	-2.92066	0.004306	0.070532	-2.14425
CSRP1	-0.33047	6.80795	-2.92055	0.004307	0.070532	-2.14453
LOC100288656	-0.2991	3.02257	-2.91987	0.004316	0.070618	-2.14627
HOOK1	0.316753	4.99767	2.91898	0.004327	0.070747	-2.14856
EREG	0.451702	4.43847	2.91856	0.004332	0.070747	-2.14962
TRPM7	0.241162	6.51999	2.91846	0.004334	0.070747	-2.14988
LOC105371622	0.375238	4.71239	2.91757	0.004345	0.070812	-2.15216
TRMU	-0.19413	5.24753	-2.91753	0.004346	0.070812	-2.15227
MFSD5	-0.34053	5.95571	-2.91717	0.00435	0.070812	-2.15319
GMPR2	-0.19676	7.21303	-2.91704	0.004352	0.070812	-2.15352
PTPRK	0.33841	8.51763	2.91659	0.004358	0.070812	-2.15465
CIZ1	-0.27908	8.05981	-2.91646	0.004359	0.070812	-2.15499
GCA	0.152949	9.88108	2.91628	0.004362	0.070812	-2.15544
LOC100310756	-0.2772	6.7841	-2.916	0.004365	0.070812	-2.15617
PHF10	-0.17894	8.06533	-2.91575	0.004369	0.070812	-2.1568
UBR3	-0.18702	8.56283	-2.9155	0.004372	0.070812	-2.15744
P2RX4	-0.18568	6.22287	-2.91472	0.004382	0.070812	-2.15945
LINC02361	-0.25841	5.16311	-2.91459	0.004384	0.070812	-2.15976
MED29	-0.23926	7.25613	-2.91455	0.004384	0.070812	-2.15988
TSC2	-0.17002	4.63178	-2.91429	0.004387	0.070812	-2.16052
PEX7	0.213465	5.36118	2.9142	0.004389	0.070812	-2.16077
PDE4DIPP2	0.19334	3.45997	2.9126	0.004409	0.071093	-2.16486
PPM1A	0.117332	11.1052	2.91215	0.004415	0.071123	-2.16599
KLK12	0.145912	3.08655	2.91193	0.004418	0.071123	-2.16656
NR1H3	-0.26655	5.75556	-2.91139	0.004425	0.071181	-2.16793
RAB22A	-0.12884	10.5931	-2.91081	0.004433	0.071248	-2.1694
LHFPL3-AS2	0.126444	2.84399	2.91046	0.004437	0.071266	-2.1703
PPP1R12A	0.13112	8.32252	2.91009	0.004442	0.071289	-2.17124
CCDC97	-0.19509	5.74908	-2.90902	0.004456	0.071388	-2.17398
PSMB8	-0.183	10.6113	-2.90898	0.004457	0.071388	-2.17407
QSER1	0.150063	3.23337	2.90885	0.004459	0.071388	-2.17443
PGAM2	-0.20856	3.56337	-2.90841	0.004464	0.07141	-2.17554
UBE2T	-0.27243	5.56774	-2.90822	0.004467	0.07141	-2.17602
THAP1	-0.20227	9.07809	-2.90725	0.004479	0.071533	-2.17848
TNFAIP1	-0.15424	7.21532	-2.90711	0.004481	0.071533	-2.17884
PLAAT4	-0.46035	9.72479	-2.90649	0.00449	0.071583	-2.18044
NDUFAB1	-0.15953	9.36388	-2.90636	0.004491	0.071583	-2.18077
C20orf96	-0.19217	3.69225	-2.90592	0.004497	0.071622	-2.18189
MSTO1	-0.20587	8.03508	-2.90495	0.00451	0.071745	-2.18436
GNPTG	-0.35323	7.9118	-2.90481	0.004512	0.071745	-2.1847
CUZD1	-0.30455	5.39979	-2.90441	0.004517	0.071776	-2.18573
ARIH2OS	-0.28218	4.74162	-2.90294	0.004537	0.072032	-2.18947
FAHD2A	-0.2806	5.11289	-2.90159	0.004555	0.072212	-2.19291
CIAO1	-0.26121	5.76637	-2.90158	0.004555	0.072212	-2.19293
ZNF671	-0.18528	6.09371	-2.90028	0.004572	0.072365	-2.19624
PUS1	-0.21146	6.16497	-2.90005	0.004576	0.072365	-2.19682
ZNF41	-0.21873	3.31153	-2.89999	0.004576	0.072365	-2.19698
ZNF805	-0.19618	4.71066	-2.89982	0.004579	0.072365	-2.1974
ADGRF1	0.096999	3.20585	2.89957	0.004582	0.072365	-2.19804
APRT	-0.41609	9.07346	-2.89912	0.004588	0.072394	-2.19918
CLEC1B	0.471054	8.17244	2.89886	0.004592	0.072394	-2.19986
REL	0.521157	6.35778	2.89846	0.004597	0.072394	-2.20085
CUTALP	-0.452	5.28822	-2.8984	0.004598	0.072394	-2.201
SMARCC2	0.311705	6.51584	2.89783	0.004606	0.072463	-2.20247
HYMAI	0.385822	5.13414	2.89739	0.004612	0.072482	-2.20359
TIMMDC1	-0.12911	9.30037	-2.89685	0.004619	0.072482	-2.20494
ITGA2B	0.520623	6.75089	2.89678	0.00462	0.072482	-2.20513
ZFY	-0.17746	2.67002	-2.89671	0.004621	0.072482	-2.2053
NEURL4	-0.20222	6.06045	-2.89601	0.00463	0.072576	-2.20707
PRELID1	-0.287	10.0497	-2.89486	0.004646	0.072768	-2.21001
ZCCHC7	0.241776	7.23513	2.89443	0.004652	0.072771	-2.21109
LANCL3	0.161407	3.00493	2.89434	0.004653	0.072771	-2.21134
ERLEC1	-0.085	10.8046	-2.89312	0.00467	0.072977	-2.21442
SHMT1	-0.17585	3.16148	-2.89137	0.004694	0.073297	-2.21886
WDR74	-0.2539	6.30811	-2.891	0.004699	0.073323	-2.21981
VPS26B	-0.22093	6.40408	-2.89056	0.004705	0.073362	-2.22091
MYO1G	-0.31128	4.92164	-2.88859	0.004732	0.073732	-2.2259
MED13L	0.081364	10.3654	2.88814	0.004739	0.073776	-2.22706
NAGS	-0.18605	3.82011	-2.88694	0.004755	0.073979	-2.23008
TRMT1L	-0.20149	9.05973	-2.88528	0.004778	0.074287	-2.23431
OTUB1	-0.33194	7.71257	-2.8847	0.004786	0.074321	-2.23576
IGLV@	-0.51677	7.53672	-2.88461	0.004788	0.074321	-2.23599
TRIM41	-0.25481	7.90539	-2.88377	0.0048	0.07444	-2.23811
SLC25A11	-0.22195	5.0741	-2.88356	0.004803	0.07444	-2.23866
MMP11	0.158685	3.44881	2.88301	0.00481	0.074503	-2.24003
GUSBP11	-0.27572	9.79256	-2.88096	0.004839	0.074876	-2.24523
HSBP1L1	-0.24405	6.26163	-2.8808	0.004841	0.074876	-2.24562
TMED1	-0.19388	6.27131	-2.88009	0.004852	0.074978	-2.24743
DCLRE1A	-0.19066	5.93297	-2.87916	0.004865	0.075126	-2.24978
GPN1	-0.10542	8.70982	-2.87845	0.004875	0.075227	-2.25158
HDAC3	-0.14976	7.88422	-2.87789	0.004883	0.075295	-2.25299
LOC102724638	-0.66755	7.056	-2.87663	0.004901	0.075422	-2.25618
EIF2B3	-0.15314	6.96993	-2.8764	0.004904	0.075422	-2.25674
ZNF763	-0.29247	4.32019	-2.8763	0.004906	0.075422	-2.257
DLEU2	-0.26134	7.0662	-2.87621	0.004907	0.075422	-2.25723
ZSCAN12P1	0.087634	2.64999	2.87578	0.004913	0.075422	-2.25831
MORC2	-0.29252	5.63914	-2.87519	0.004922	0.075422	-2.2598
CRYBG1	-0.09434	10.4016	-2.875	0.004924	0.075422	-2.26027
LOC554206	-0.2379	4.33487	-2.87489	0.004926	0.075422	-2.26056
KIAA1958	0.268161	5.09495	2.87465	0.004929	0.075422	-2.26116
ADAM11	0.109042	2.90202	2.87449	0.004932	0.075422	-2.26157
APEH	-0.39066	7.12037	-2.87403	0.004938	0.075422	-2.26274
XAB2	-0.56506	5.04586	-2.87388	0.004941	0.075422	-2.26312
MTG1	-0.19382	5.91822	-2.87382	0.004941	0.075422	-2.26327
AIP	-0.36732	5.49237	-2.87368	0.004943	0.075422	-2.26362
LINC01293	0.132218	2.71813	2.87354	0.004945	0.075422	-2.26397
MAK16	-0.1437	10.1005	-2.87322	0.00495	0.075437	-2.26477
HSH2D	-0.30078	6.37445	-2.87276	0.004957	0.075457	-2.26594
RALGPS2	0.386995	7.60073	2.87256	0.00496	0.075457	-2.26644
TMEM230	-0.24424	6.90505	-2.87234	0.004963	0.075457	-2.267
CORO1B	-0.23774	5.24547	-2.87214	0.004966	0.075457	-2.26751
ZNF397	-0.23739	7.20086	-2.87146	0.004976	0.07555	-2.26921
RASA1	0.15053	9.19881	2.87112	0.004981	0.075551	-2.27007
PSMA3-AS1	-0.16022	10.5643	-2.87096	0.004983	0.075551	-2.27048
LOC105376586	0.115709	2.75237	2.87001	0.004997	0.075642	-2.27287
RPL11	-0.16424	12.5536	-2.87	0.004997	0.075642	-2.27289
SLC6A19	0.134257	3.34916	2.8698	0.005	0.075642	-2.2734
PIP4P1	-0.26838	7.27773	-2.86894	0.005012	0.075779	-2.27557
ATP5MC3	-0.22314	11.0798	-2.86827	0.005022	0.075841	-2.27725
IGLV2-14	-0.60677	8.52424	-2.86816	0.005024	0.075841	-2.27753
TBXA2R	0.219839	9.17768	2.86777	0.00503	0.075873	-2.27852
HLA-F	-0.24847	10.7428	-2.86703	0.00504	0.075982	-2.28039
EPHX2	-0.31457	7.12734	-2.86523	0.005067	0.076326	-2.2849
SIPA1L3	0.15451	8.68318	2.86493	0.005071	0.076337	-2.28565
NDUFV2	0.111357	9.9073	2.86428	0.005081	0.076428	-2.2873
DNAJC28	-0.18395	3.11913	-2.86313	0.005098	0.076629	-2.29018
IMP3	-0.2658	8.25237	-2.86278	0.005103	0.076652	-2.29106
SCFD2	0.212305	6.74993	2.86181	0.005118	0.076815	-2.29352
FNBP1L	0.255623	6.89778	2.86122	0.005127	0.076891	-2.295
NRN1	0.328606	3.87096	2.86048	0.005138	0.076912	-2.29686
ZFY-AS1	-0.38188	2.99603	-2.85975	0.005149	0.076912	-2.2987
JAM3	0.26871	10.0973	2.85969	0.00515	0.076912	-2.29885
UQCC2	-0.31836	6.60488	-2.85965	0.00515	0.076912	-2.29894
ARL2BP	-0.36088	5.84089	-2.85952	0.005152	0.076912	-2.29927
SH3BP5L	-0.16802	7.85326	-2.85952	0.005152	0.076912	-2.29928
LOC145474	0.39419	4.87587	2.85937	0.005154	0.076912	-2.29965
CDC123	-0.11739	8.40722	-2.85916	0.005157	0.076912	-2.30018
ARID5B	0.199592	3.22318	2.85854	0.005167	0.076973	-2.30173
SLC35B2	-0.37794	6.38919	-2.85834	0.00517	0.076973	-2.30224
DNAJC17	-0.35845	4.43346	-2.85814	0.005173	0.076973	-2.30274
PDGFA	0.485148	7.83384	2.85769	0.00518	0.076973	-2.30386
ITFG1	0.121744	8.27388	2.85703	0.00519	0.076973	-2.30553
ZNF692	-0.37518	7.55644	-2.85702	0.00519	0.076973	-2.30555
MCRS1	-0.43734	6.84148	-2.85684	0.005192	0.076973	-2.30599
JAGN1	-0.21099	8.23069	-2.85676	0.005194	0.076973	-2.30619
COBL	0.128473	2.73411	2.85659	0.005196	0.076973	-2.30663
CD109	-0.28242	5.45891	-2.85592	0.005206	0.076973	-2.30832
SEPTIN2	-0.25709	6.44213	-2.8559	0.005207	0.076973	-2.30837
CLDN1	-0.10178	2.52236	-2.85546	0.005213	0.076973	-2.30946
PRKAB2	-0.27236	5.33723	-2.85531	0.005216	0.076973	-2.30984
MORN2	-0.20408	3.79171	-2.85524	0.005217	0.076973	-2.31003
NDUFV3	-0.28372	4.89519	-2.85522	0.005217	0.076973	-2.31006
BORCS6	-0.22386	5.40703	-2.85485	0.005223	0.077003	-2.311
BBS12	-0.30815	4.76349	-2.85434	0.00523	0.07702	-2.31227
ZBTB3	-0.34582	8.70764	-2.85429	0.005231	0.07702	-2.31241
ACAP2	0.155035	8.00479	2.85386	0.005238	0.077062	-2.31349
SEPSECS	-0.24228	4.55116	-2.85334	0.005246	0.077123	-2.31478
SNORA37	0.13626	3.10834	2.8523	0.005261	0.077303	-2.31739
AKR1A1	-0.28697	9.22549	-2.85182	0.005269	0.077357	-2.3186
EFCAB13	0.27512	3.32898	2.85143	0.005275	0.07739	-2.31958
LOC389765	-0.23168	7.16923	-2.85035	0.005291	0.077525	-2.32229
WAS	-0.337	7.92772	-2.85031	0.005292	0.077525	-2.32238
WDR91	-0.22965	6.22388	-2.84985	0.005299	0.077525	-2.32353
ZNF304	-0.27959	5.42251	-2.84985	0.005299	0.077525	-2.32355
ARL2	-0.37499	5.92502	-2.84952	0.005304	0.077525	-2.32436
ZNF16	-0.15625	5.01665	-2.84919	0.005309	0.077525	-2.3252
PAFAH2	-0.21737	4.30152	-2.84914	0.00531	0.077525	-2.32532
LINGO1-AS1	-0.10602	2.86761	-2.8485	0.00532	0.077587	-2.32691
MAN1B1	-0.30318	5.25021	-2.84812	0.005326	0.077587	-2.32788
CCS	-0.36918	5.60255	-2.84799	0.005328	0.077587	-2.3282
SHPK	-0.24551	4.49946	-2.8479	0.005329	0.077587	-2.32841
DCAF15	-0.25898	5.64211	-2.84738	0.005337	0.077651	-2.32972
POLR2H	-0.21931	8.86758	-2.84648	0.005351	0.07778	-2.33198
CCR5	-0.26292	6.79049	-2.84633	0.005354	0.07778	-2.33236
MTPAP	-0.2033	5.64813	-2.84551	0.005366	0.07791	-2.33439
LOC105371734	0.112855	2.9711	2.84523	0.005371	0.07791	-2.33511
NUP85	-0.198	8.76799	-2.84483	0.005377	0.07791	-2.33612
ZNF451	0.236259	7.3308	2.8448	0.005377	0.07791	-2.33619
RBM10	-0.2464	7.2677	-2.84452	0.005382	0.077919	-2.33689
SCCPDH	0.287358	9.09348	2.84401	0.00539	0.07798	-2.33816
TXNL4B	-0.19635	7.16231	-2.8434	0.005399	0.078064	-2.33969
EXOC3	-0.25486	6.23111	-2.84269	0.00541	0.078081	-2.34145
CEP44	-0.15658	8.36489	-2.84264	0.005411	0.078081	-2.34159
ARHGEF7	0.446065	5.93421	2.84261	0.005412	0.078081	-2.34166
LOC105379362	0.821613	5.25454	2.84237	0.005415	0.078081	-2.34226
TCAF2	-0.11319	2.80556	-2.84211	0.00542	0.078086	-2.34291
ARHGAP39	0.150881	3.67137	2.84165	0.005427	0.078136	-2.34405
EZH1	-0.23216	8.23786	-2.84106	0.005436	0.078216	-2.34553
RALY	-0.51541	7.97106	-2.84065	0.005443	0.078235	-2.34657
CASP6	-0.19843	7.48907	-2.84042	0.005446	0.078235	-2.34714
ATOX1	-0.41674	7.77623	-2.84026	0.005449	0.078235	-2.34753
ABHD12	-0.18292	5.28507	-2.83814	0.005482	0.078664	-2.35282
TSSC4	-0.23075	6.38463	-2.8343	0.005544	0.079315	-2.36242
SLC35E3	-0.15472	6.80369	-2.83417	0.005546	0.079315	-2.36273
YIPF4	-0.23911	6.97957	-2.83394	0.005549	0.079315	-2.3633
RELCH	-0.14275	8.74478	-2.83382	0.005551	0.079315	-2.36361
COX19	-0.18583	7.39285	-2.83362	0.005555	0.079315	-2.36409
TGIF2	-0.16723	9.2503	-2.8334	0.005558	0.079315	-2.36464
RNF181	-0.4301	8.54601	-2.83327	0.00556	0.079315	-2.36497
EDN2	0.170448	4.00668	2.83326	0.00556	0.079315	-2.36501
CKAP2	0.309452	4.63587	2.83317	0.005562	0.079315	-2.36524
ZNF75D	-0.24113	4.33519	-2.83195	0.005581	0.079539	-2.36826
AP1G2-AS1	-0.26849	3.89366	-2.831	0.005597	0.079705	-2.37064
KIAA2012-AS1	-0.10234	2.84285	-2.83076	0.005601	0.079705	-2.37123
FXR2	-0.23713	5.69908	-2.82996	0.005614	0.079835	-2.37322
EGLN1	0.126331	7.34171	2.8292	0.005626	0.079957	-2.37512
NDUFAF7	-0.14879	7.206	-2.82867	0.005635	0.080024	-2.37643
FAM114A1	-0.1443	3.3074	-2.82695	0.005663	0.080369	-2.38072
MRPL34	-0.35395	5.82745	-2.82643	0.005671	0.080435	-2.38201
FARSA	-0.2685	6.13637	-2.82596	0.005679	0.080491	-2.38319
PRRC2A	-0.22889	6.59243	-2.82554	0.005686	0.080534	-2.38424
IGLL3P	-0.29674	8.74653	-2.82521	0.005691	0.080556	-2.38506
CIDEC	-0.16165	4.62007	-2.82492	0.005696	0.080569	-2.38578
DEK	-0.09434	11.5341	-2.82433	0.005706	0.080612	-2.38724
SMG5	-0.22779	6.12227	-2.82426	0.005707	0.080612	-2.38741
TSR3	-0.43699	5.22929	-2.82302	0.005727	0.080788	-2.39049
U2AF1L4	-0.2174	7.98734	-2.82288	0.00573	0.080788	-2.39084
LOC105372480	-0.15829	7.71638	-2.82281	0.005731	0.080788	-2.39103
GUCY1A1	0.385626	5.45837	2.82232	0.005739	0.080846	-2.39223
SEC61B	-0.19143	9.27336	-2.82206	0.005743	0.080854	-2.3929
MDH2	-0.45012	8.48638	-2.8214	0.005754	0.080888	-2.39453
PEX11A	-0.19623	4.66379	-2.82125	0.005757	0.080888	-2.39489
TRIP4	-0.16037	7.35476	-2.82121	0.005758	0.080888	-2.395
WDR24	-0.21442	4.49336	-2.81965	0.005783	0.081198	-2.39887
RPS24	-0.26992	7.74425	-2.81932	0.005789	0.081221	-2.39969
LLGL1	0.10289	2.63685	2.81858	0.005801	0.08134	-2.40153
POM121L2	-0.10992	3.09465	-2.81834	0.005805	0.081341	-2.40212
CYB561D2	-0.31406	6.28547	-2.81778	0.005815	0.081382	-2.4035
CDC37	-0.34337	7.20158	-2.8177	0.005816	0.081382	-2.40371
EZH2	0.203032	8.46924	2.81696	0.005829	0.081484	-2.40556
NAPEPLD	-0.25779	5.30244	-2.8168	0.005831	0.081484	-2.40594
SLC4A2	-0.38546	6.20602	-2.81642	0.005838	0.081488	-2.40688
CHTOP	-0.09854	9.79537	-2.81632	0.005839	0.081488	-2.40713
P3H1	-0.27336	5.15969	-2.81588	0.005847	0.081536	-2.40822
CD320	-0.26177	5.10716	-2.81564	0.005851	0.08154	-2.40883
NEAT1	-0.33608	5.76383	-2.81514	0.005859	0.081602	-2.41006
FAM50A	-0.46106	6.03382	-2.81395	0.005879	0.081765	-2.41301
IRAK1	-0.18644	4.50577	-2.8139	0.00588	0.081765	-2.41314
PTPA	-0.22772	7.16648	-2.81375	0.005883	0.081765	-2.4135
ITPR2	0.121361	7.06423	2.81342	0.005888	0.081789	-2.41432
PSMD3	-0.35748	6.23292	-2.81274	0.0059	0.081892	-2.41602
MAP3K20-AS1	0.157815	2.76902	2.81247	0.005904	0.081892	-2.41668
TCF20	0.138614	9.64135	2.81229	0.005907	0.081892	-2.41712
YIPF5	-0.28248	6.78817	-2.81105	0.005929	0.081936	-2.42019
SPNS1	-0.2192	5.26058	-2.8107	0.005935	0.081936	-2.42106
TMEM212	0.161903	5.47116	2.81017	0.005944	0.081936	-2.42238
POLR2L	-0.28313	5.93694	-2.81014	0.005944	0.081936	-2.42246
DSC1	0.521293	3.69861	2.80998	0.005947	0.081936	-2.42285
LOC100128398	-0.15093	3.31879	-2.8099	0.005948	0.081936	-2.42305
SPRTN	-0.16617	6.71606	-2.80983	0.00595	0.081936	-2.42323
MYG1	-0.25403	5.91984	-2.80949	0.005955	0.081936	-2.42406
ZNF561	-0.25748	5.08469	-2.80945	0.005956	0.081936	-2.42417
BYSL	-0.3064	4.24656	-2.80942	0.005957	0.081936	-2.42424
PPP4C	-0.51595	6.23719	-2.80932	0.005958	0.081936	-2.42449
TOMM34	-0.20783	5.30595	-2.80926	0.005959	0.081936	-2.42463
NRM	-0.3213	5.33966	-2.80912	0.005962	0.081936	-2.42498
HAGLR	0.11709	2.53815	2.80882	0.005967	0.081952	-2.42572
SARS1	-0.28581	8.60748	-2.80834	0.005975	0.082012	-2.42691
IL32	-0.39695	10.623	-2.80786	0.005983	0.08207	-2.42809
DHPS	-0.37447	6.55729	-2.80763	0.005987	0.082071	-2.42866
POLR1E	-0.19478	4.38712	-2.80727	0.005993	0.082102	-2.42955
MDS2	-0.25948	6.23279	-2.80658	0.006005	0.082206	-2.43126
C10orf143	-0.19261	6.31629	-2.80637	0.006009	0.082206	-2.43177
AK4	0.135805	2.67875	2.80544	0.006025	0.082327	-2.43409
MMD	0.194418	11.6831	2.80541	0.006026	0.082327	-2.43416
ARHGAP6	0.412578	5.5642	2.80405	0.006049	0.082594	-2.43751
ZNF800	0.207871	4.63223	2.80364	0.006056	0.082605	-2.43853
RPUSD2	-0.30652	5.0831	-2.80355	0.006058	0.082605	-2.43875
NEK9	-0.12339	9.20209	-2.80281	0.006071	0.082682	-2.44058
G6PC3	-0.16166	4.23479	-2.80277	0.006071	0.082682	-2.44067
LMBR1L	-0.34498	6.72423	-2.80219	0.006082	0.082694	-2.44212
SNRPD2	-0.3433	10.6377	-2.80206	0.006084	0.082694	-2.44245
REC8	-0.27259	6.30464	-2.80204	0.006084	0.082694	-2.44247
PDCD11	-0.18415	5.41334	-2.80096	0.006103	0.082897	-2.44514
TRMT10C	-0.17663	7.94218	-2.80014	0.006118	0.083039	-2.44717
TDRD10	0.116767	2.80078	2.79957	0.006128	0.08309	-2.44859
EIF3G	-0.43576	8.71437	-2.79948	0.006129	0.08309	-2.44882
SNW1	0.18034	11.5456	2.79801	0.006155	0.083384	-2.45242
ZNF326	0.166875	7.56206	2.79765	0.006161	0.083384	-2.45331
UFSP2	-0.13659	7.83156	-2.79757	0.006163	0.083384	-2.45353
DHRS2	0.122925	4.30407	2.7972	0.006169	0.083405	-2.45442
ZNF622	-0.11506	8.24471	-2.79699	0.006173	0.083405	-2.45494
ARMC2	-0.18848	3.50782	-2.7968	0.006177	0.083405	-2.45542
TMEM69	-0.12193	8.98777	-2.79612	0.006189	0.083453	-2.45709
CMTR2	-0.15632	10.2723	-2.79601	0.006191	0.083453	-2.45737
IGKV1OR2-108	-0.50651	7.70241	-2.79584	0.006194	0.083453	-2.45779
PPIL1	-0.21529	6.50277	-2.7957	0.006196	0.083453	-2.45814
SNRNP25	-0.35513	7.59352	-2.79531	0.006203	0.083493	-2.4591
TRAF3IP3	-0.21513	9.69057	-2.79365	0.006233	0.083757	-2.46318
ERCC2	-0.25899	4.16631	-2.79365	0.006233	0.083757	-2.46318
LOC102606465	0.198928	10.4595	2.7935	0.006235	0.083757	-2.46356
NDUFB10	-0.55801	7.15263	-2.79322	0.00624	0.083757	-2.46424
TFIP11	-0.33256	7.3252	-2.79296	0.006245	0.083757	-2.4649
ABHD15	-0.31087	5.45091	-2.79286	0.006247	0.083757	-2.46514
FTSJ1	-0.16581	9.10224	-2.79243	0.006254	0.083806	-2.46619
TASOR	0.116425	8.80712	2.79162	0.006269	0.083947	-2.46818
PTOV1-AS2	-0.21312	5.90384	-2.79132	0.006274	0.083965	-2.46892
NT5DC3	-0.2741	4.13586	-2.79098	0.00628	0.083992	-2.46975
TIGD3	-0.15258	3.47582	-2.79018	0.006295	0.084132	-2.47173
WWP2	-0.22059	3.04177	-2.78806	0.006333	0.084591	-2.47695
TNFRSF17	-0.52404	8.65216	-2.78756	0.006342	0.084656	-2.47816
CCDC115	-0.17275	8.33519	-2.78597	0.006371	0.08499	-2.48209
PHACTR4	-0.18731	5.12266	-2.78546	0.006381	0.085019	-2.48334
SCAMP3	-0.12818	8.31423	-2.7854	0.006382	0.085019	-2.48348
CC2D1B	-0.32802	5.47838	-2.78514	0.006386	0.085028	-2.48412
FAM174C	-0.20958	6.70374	-2.78473	0.006394	0.085032	-2.48514
DMAP1	-0.32199	5.37815	-2.78468	0.006395	0.085032	-2.48526
PSMD8	-0.44059	8.05431	-2.78386	0.00641	0.085093	-2.48727
CHST14	-0.20459	6.39457	-2.78383	0.00641	0.085093	-2.48733
MBD3L1	0.08145	2.47851	2.78367	0.006413	0.085093	-2.48774
NEDD9	0.391632	5.24492	2.78327	0.006421	0.085093	-2.48871
ERP29	-0.28386	10.5835	-2.783	0.006426	0.085093	-2.48938
TCEANC	-0.20466	6.64867	-2.78291	0.006427	0.085093	-2.48961
AAR2	-0.19656	7.43048	-2.78279	0.006429	0.085093	-2.4899
TAMM41	-0.18594	6.20589	-2.78259	0.006433	0.085093	-2.49038
EDF1	-0.52674	8.76465	-2.78236	0.006437	0.085093	-2.49095
AKAP13	0.121286	2.72639	2.78221	0.00644	0.085093	-2.49133
ARHGAP31	-0.16328	5.72525	-2.78164	0.006451	0.08517	-2.49272
OSTC	-0.24557	8.43856	-2.78131	0.006457	0.08517	-2.49354
SULT1B1	0.217627	7.07223	2.78123	0.006458	0.08517	-2.49374
RBM28	-0.26208	5.52962	-2.78061	0.00647	0.085266	-2.49525
DHX16	-0.22168	7.7632	-2.78015	0.006478	0.085325	-2.49639
GNB2	-0.33863	5.61534	-2.77976	0.006485	0.085336	-2.49733
GLRA3	-0.09819	2.42105	-2.77952	0.00649	0.085336	-2.49792
LIAS	-0.23109	6.34831	-2.77944	0.006491	0.085336	-2.49812
PARVG	-0.27	9.96595	-2.77895	0.0065	0.085401	-2.49932
EVA1C	-0.3162	4.57311	-2.77872	0.006505	0.085405	-2.4999
SGF29	-0.32552	7.60985	-2.77781	0.006522	0.085571	-2.50211
ACSM1	0.125058	3.67881	2.77733	0.00653	0.085635	-2.50329
SLC5A2	-0.18232	4.62676	-2.77659	0.006544	0.085762	-2.5051
PSME3	-0.18142	7.06696	-2.77594	0.006556	0.085868	-2.5067
DGAT1	-0.39357	4.74692	-2.77565	0.006562	0.085885	-2.50741
FAM172A	0.148818	8.66667	2.77512	0.006572	0.085914	-2.50872
POLR2I	-0.35597	7.53515	-2.77509	0.006572	0.085914	-2.50878
TMBIM1	-0.28386	8.32132	-2.77374	0.006598	0.086186	-2.51208
ZNF8	-0.24379	4.6548	-2.77318	0.006608	0.086186	-2.51345
CDK16	-0.25137	4.49242	-2.7729	0.006614	0.086186	-2.51415
PHB	-0.23722	7.39073	-2.77284	0.006615	0.086186	-2.51429
CCDC59	0.173444	9.86525	2.77282	0.006615	0.086186	-2.51434
FAM20A	0.320377	3.23197	2.77267	0.006618	0.086186	-2.51471
PBX1	0.217046	3.6507	2.77212	0.006628	0.086267	-2.51605
EHMT2	-0.28892	5.8497	-2.77133	0.006643	0.086363	-2.51799
ARRB1	-0.37527	5.27753	-2.7713	0.006644	0.086363	-2.51807
ECHDC1	0.175327	10.0445	2.77031	0.006663	0.086553	-2.52049
LGALSL	0.338968	5.22674	2.76941	0.00668	0.08664	-2.52268
WDR83	-0.20317	6.34478	-2.76925	0.006683	0.08664	-2.52307
TBC1D9B	-0.34753	6.1871	-2.76887	0.00669	0.08664	-2.524
PRKAG1	-0.20657	7.80729	-2.76871	0.006693	0.08664	-2.5244
CYC1	-0.47945	6.18628	-2.76861	0.006695	0.08664	-2.52463
RAB3GAP1	-0.33457	5.17538	-2.7685	0.006697	0.08664	-2.52491
ANKZF1	-0.20843	9.1968	-2.76823	0.006702	0.08664	-2.52558
DRG2	-0.35474	5.73595	-2.76815	0.006704	0.08664	-2.52577
MMAB	-0.27506	4.63856	-2.76782	0.00671	0.08664	-2.52658
TAF6	-0.2629	6.16484	-2.76772	0.006712	0.08664	-2.52681
FIBP	-0.42797	7.26905	-2.76753	0.006716	0.08664	-2.52729
CBFA2T3	-0.2588	7.72441	-2.76734	0.006719	0.08664	-2.52774
PDCD5	-0.13586	6.69718	-2.76542	0.006756	0.086964	-2.53244
ELOF1	-0.26585	7.24043	-2.76522	0.00676	0.086964	-2.53293
GP6	0.233989	3.56389	2.76509	0.006762	0.086964	-2.53324
ATP5MF	-0.18479	4.46937	-2.76485	0.006767	0.086964	-2.53383
RNASEH2A	-0.38321	5.14079	-2.76475	0.006769	0.086964	-2.53407
HCST	-0.28055	9.01262	-2.76456	0.006773	0.086964	-2.53454
ETFB	-0.2836	6.68822	-2.76432	0.006777	0.086964	-2.53513
TMED9	-0.29927	5.87288	-2.7643	0.006778	0.086964	-2.53518
TRIM24	-0.16539	3.76074	-2.7634	0.006795	0.087133	-2.53737
ADGRE5	-0.37068	5.94739	-2.76292	0.006804	0.0872	-2.53855
HTRA2	-0.29103	6.36785	-2.76265	0.00681	0.087212	-2.5392
MIF-AS1	-0.31682	8.63364	-2.76242	0.006814	0.087215	-2.53976
PRDX5	-0.36261	8.13561	-2.76158	0.00683	0.08737	-2.54181
RYR1	-0.22185	3.31087	-2.76062	0.006849	0.087518	-2.54416
BTN2A1	-0.20163	8.7634	-2.76033	0.006855	0.087518	-2.54487
TRAPPC3L	0.220846	3.77656	2.76016	0.006858	0.087518	-2.54528
CIRBP	0.078121	12.6616	2.7599	0.006863	0.087518	-2.54593
EDEM2	-0.2886	8.13589	-2.7597	0.006867	0.087518	-2.5464
BIN2	-0.1613	10.1168	-2.7597	0.006867	0.087518	-2.54641
PTPN6	-0.3967	10.5154	-2.75761	0.006908	0.087917	-2.5515
CIAO3	-0.19217	6.08035	-2.75755	0.006909	0.087917	-2.55163
PRKAR1B-AS1	-0.17444	6.20413	-2.75745	0.006911	0.087917	-2.55188
FAM110B	0.179453	3.35954	2.75716	0.006917	0.087937	-2.5526
ZNF213	-0.2786	5.34942	-2.75596	0.00694	0.088182	-2.55551
FSTL1	0.421161	4.59817	2.75508	0.006958	0.08835	-2.55766
KCNB2	-0.09558	3.00878	-2.75418	0.006976	0.088523	-2.55986
ITPA	-0.1613	8.1358	-2.75351	0.006989	0.088636	-2.56147
TMX1	-0.25496	5.43497	-2.75255	0.007008	0.088823	-2.5638
ATP5MC1	-0.33794	8.59816	-2.75173	0.007024	0.088978	-2.56582
LTBP3	-0.25593	3.56941	-2.75114	0.007036	0.089072	-2.56724
RNF185-AS1	-0.13637	2.96923	-2.75074	0.007044	0.089075	-2.56821
SIGLEC9	-0.31715	4.49646	-2.7507	0.007045	0.089075	-2.56831
THAP3	-0.2984	5.16192	-2.7503	0.007053	0.089122	-2.56929
KIAA2026	0.187346	9.21743	2.74984	0.007062	0.089153	-2.57041
CEND1	0.145199	5.23156	2.74926	0.007074	0.089153	-2.57183
CD27	-0.41937	9.06843	-2.74907	0.007077	0.089153	-2.57227
MGAM	0.514507	7.09462	2.74896	0.00708	0.089153	-2.57254
BID	-0.36239	5.4456	-2.74893	0.00708	0.089153	-2.57261
ZC3H12A-DT	-0.16888	4.22431	-2.7489	0.007081	0.089153	-2.57269
CHST5	0.107449	3.20494	2.74853	0.007088	0.089192	-2.57358
IRF1-AS1	0.299189	7.40957	2.74793	0.0071	0.08929	-2.57504
ANXA6	-0.42302	9.63795	-2.74767	0.007105	0.089301	-2.57567
VPS28	-0.37899	9.26252	-2.74721	0.007115	0.089365	-2.57679
PLEC	-0.23098	5.58512	-2.74676	0.007124	0.089426	-2.5779
EMC6	-0.31304	5.92191	-2.7464	0.007131	0.089433	-2.57876
VTA1	0.139242	7.5693	2.74631	0.007133	0.089433	-2.57899
MRPS34	-0.28686	6.39028	-2.74588	0.007142	0.089487	-2.58003
YES1	-0.22588	6.61004	-2.74532	0.007153	0.08954	-2.58138
OR1F1	0.127629	3.09189	2.74525	0.007154	0.08954	-2.58156
ZFAND2B	-0.37058	6.51197	-2.74484	0.007163	0.08959	-2.58255
IRAK3	0.406293	6.83169	2.74349	0.00719	0.089879	-2.58583
SPESP1	-0.15146	2.75114	-2.74328	0.007194	0.089879	-2.58634
ACTR6	-0.1753	8.07692	-2.74305	0.007199	0.089884	-2.5869
MIA	-0.18064	5.33335	-2.74259	0.007209	0.089884	-2.58801
FAM3D-AS1	0.100616	2.49132	2.74229	0.007215	0.089884	-2.58875
MMADHC	-0.12996	9.85241	-2.74203	0.00722	0.089884	-2.58937
AP4S1	-0.21685	5.74733	-2.7418	0.007225	0.089884	-2.58994
ASB14	0.208494	3.8438	2.74166	0.007228	0.089884	-2.59027
CYP17A1	0.31617	4.06266	2.74145	0.007232	0.089884	-2.59077
LOC105376031	0.100741	2.6092	2.74137	0.007233	0.089884	-2.59096
LINC01858	0.124651	2.89288	2.74136	0.007234	0.089884	-2.59099
PBX3	0.130211	6.65714	2.74011	0.007259	0.090149	-2.59402
CLEC10A	-0.25873	5.3756	-2.73962	0.007269	0.090183	-2.59522
ZNF330	-0.19777	9.00011	-2.73955	0.007271	0.090183	-2.59537
TRIM28	-0.24793	7.96577	-2.73914	0.007279	0.090235	-2.59637
OGG1	-0.29056	6.24669	-2.73885	0.007285	0.090256	-2.59707
VPS25	-0.29864	7.27386	-2.73858	0.007291	0.09027	-2.59772
SLC25A38	-0.26461	7.6785	-2.73783	0.007306	0.090386	-2.59955
TGM5	0.100675	2.6428	2.73771	0.007309	0.090386	-2.59984
THOC7	0.096175	8.6334	2.73741	0.007315	0.09041	-2.60057
TMEM147	-0.38395	7.28663	-2.7361	0.007342	0.090647	-2.60374
SNHG12	-0.11093	12.1953	-2.73606	0.007343	0.090647	-2.60382
PRINS	0.160959	6.72341	2.73567	0.007351	0.090685	-2.60479
TINAGL1	0.098533	6.14579	2.73531	0.007358	0.090685	-2.60564
DPM1	-0.17286	9.37677	-2.73525	0.00736	0.090685	-2.60578
BRMS1	-0.30161	6.79833	-2.7349	0.007367	0.090685	-2.60663
FAM162A	-0.18657	8.35695	-2.73464	0.007372	0.090685	-2.60726
CRNKL1	-0.25016	7.79633	-2.73452	0.007375	0.090685	-2.60756
IDI2	-0.20715	6.66801	-2.73445	0.007376	0.090685	-2.60772
KLRA1P	-0.28749	4.09118	-2.73413	0.007383	0.090713	-2.60849
TFPI	0.191162	2.71584	2.73367	0.007393	0.090773	-2.60962
CDIP1	-0.13953	6.47859	-2.73348	0.007397	0.090773	-2.61007
FILIP1	-0.21172	2.8973	-2.73277	0.007411	0.090867	-2.61178
MRPL12	-0.34259	5.07096	-2.7327	0.007413	0.090867	-2.61196
L3MBTL2	-0.26429	3.85243	-2.73215	0.007424	0.090955	-2.61329
ARMC7	-0.24906	5.38318	-2.73109	0.007447	0.091018	-2.61586
PTCD2	-0.19118	4.82522	-2.73101	0.007448	0.091018	-2.61606
P3H2	-0.24644	4.03528	-2.73094	0.00745	0.091018	-2.61621
RWDD1	0.141893	10.0722	2.73078	0.007453	0.091018	-2.61661
PSMB9	-0.37867	9.17348	-2.73068	0.007455	0.091018	-2.61685
NOP56	-0.38483	5.92827	-2.73066	0.007456	0.091018	-2.6169
RPAP1	-0.32633	5.54238	-2.73002	0.007469	0.091088	-2.61843
PDIA5	-0.30959	4.39779	-2.72978	0.007474	0.091088	-2.61901
GSTZ1	-0.31192	5.26325	-2.72977	0.007475	0.091088	-2.61905
FAM86C1P	-0.24613	3.67423	-2.72926	0.007485	0.091162	-2.62028
SRSF4	-0.16343	7.79822	-2.72905	0.00749	0.091162	-2.62078
CCT4	-0.13871	9.77448	-2.72872	0.007497	0.091162	-2.62158
NTPCR	-0.30957	6.71483	-2.72836	0.007504	0.091162	-2.62245
RAD51D	-0.1873	4.60753	-2.72824	0.007507	0.091162	-2.62273
FLVCR1	-0.24085	8.08923	-2.72814	0.007509	0.091162	-2.62298
FOXP1	0.264897	7.60795	2.72803	0.007511	0.091162	-2.62324
ITGA4	-0.19537	7.14189	-2.7274	0.007525	0.09127	-2.62476
MBNL3	0.27581	5.46924	2.72717	0.00753	0.091277	-2.62533
PSMB8-AS1	-0.18759	9.3119	-2.72595	0.007555	0.091539	-2.62827
MICOS13	-0.36321	5.82064	-2.72523	0.007571	0.09167	-2.62999
NSUN3	0.190232	5.83041	2.72453	0.007586	0.091799	-2.63169
ATF6B	-0.30507	4.0458	-2.72407	0.007596	0.091817	-2.63281
FAU	-0.23836	12.5823	-2.72339	0.00761	0.091817	-2.63445
CARS2	-0.19222	8.57057	-2.72338	0.00761	0.091817	-2.63446
SYCP2	-0.24926	4.92809	-2.72301	0.007618	0.091817	-2.63536
MORN1	-0.09432	3.04989	-2.72274	0.007624	0.091817	-2.63601
NDUFB1	-0.16067	10.5195	-2.72268	0.007625	0.091817	-2.63614
AURKAIP1	-0.35848	8.68118	-2.72264	0.007626	0.091817	-2.63625
PPBP	0.475409	11.8754	2.72252	0.007629	0.091817	-2.63653
MRPL14	-0.25945	6.41752	-2.72252	0.007629	0.091817	-2.63654
CYLD	0.130898	11.0882	2.7223	0.007634	0.091817	-2.63707
ZNF148	0.214241	5.6639	2.7222	0.007636	0.091817	-2.6373
PRIM2	0.14165	2.52891	2.72163	0.007648	0.091886	-2.63868
DACT3	0.093918	2.5137	2.72153	0.00765	0.091886	-2.63893
SELENOW	-0.30665	8.64907	-2.72053	0.007672	0.091983	-2.64134
DPM3	-0.32438	5.53188	-2.72053	0.007672	0.091983	-2.64134
MYH1	0.088124	2.58109	2.72045	0.007673	0.091983	-2.64151
UBXN2B	-0.10268	9.0512	-2.72033	0.007676	0.091983	-2.64181
YY1AP1	-0.22373	9.01674	-2.71957	0.007692	0.092097	-2.64364
TMEM205	-0.32008	6.64986	-2.71921	0.0077	0.092097	-2.64451
RUNDC1	-0.15816	7.35705	-2.71903	0.007704	0.092097	-2.64494
ATP8B1	0.291582	8.04447	2.71901	0.007705	0.092097	-2.645
RNF44	-0.21743	8.79603	-2.71882	0.007709	0.092097	-2.64545
INTS6	-0.43026	5.32977	-2.71867	0.007712	0.092097	-2.64581
MMS19	-0.23989	8.36673	-2.71737	0.00774	0.092383	-2.64895
FZD2	-0.12687	3.20527	-2.71644	0.00776	0.09257	-2.65117
THAP7	-0.29211	5.9478	-2.714	0.007814	0.093155	-2.65705
HELQ	-0.2068	4.85699	-2.71365	0.007821	0.093192	-2.65788
ABCF1	-0.18408	7.87914	-2.71283	0.00784	0.093241	-2.65985
SNORD114-3	0.075851	2.4812	2.71267	0.007843	0.093241	-2.66024
ACSF2	-0.26715	4.97819	-2.71258	0.007845	0.093241	-2.66046
CCDC121	-0.2579	5.50219	-2.7125	0.007847	0.093241	-2.66066
LSM14A	0.075226	12.3059	2.7123	0.007851	0.093241	-2.66114
EIF3K	-0.25949	10.8934	-2.71225	0.007852	0.093241	-2.66126
ARHGAP18	0.249065	7.77134	2.71171	0.007864	0.093291	-2.66256
INTS11	-0.22929	5.47205	-2.71166	0.007866	0.093291	-2.66268
NDUFB9	-0.33264	9.69041	-2.71094	0.007881	0.093412	-2.66439
TMEM129	-0.19284	5.341	-2.71057	0.007889	0.093412	-2.66528
TMEM262	-0.21719	5.5442	-2.71025	0.007897	0.093412	-2.66606
PRR5	-0.22415	4.38647	-2.71022	0.007897	0.093412	-2.66612
EBF1	0.33536	9.31779	2.71018	0.007898	0.093412	-2.66622
RHBDD2	-0.40419	5.64711	-2.70987	0.007905	0.093442	-2.66698
FITM2	-0.23493	5.33507	-2.70903	0.007924	0.093608	-2.66898
CCDC22	-0.42904	6.47038	-2.70875	0.00793	0.093629	-2.66965
PCDHGC5	0.106676	2.62541	2.70816	0.007943	0.093713	-2.67108
TOMM5	-0.23645	8.88628	-2.70803	0.007946	0.093713	-2.67139
DDRGK1	-0.23037	6.55574	-2.70775	0.007952	0.093724	-2.67206
MRPL4	-0.27488	6.33711	-2.7069	0.007971	0.093724	-2.6741
SASH3	-0.31432	9.9742	-2.7069	0.007971	0.093724	-2.67411
ZFP30	-0.20657	4.82679	-2.70687	0.007972	0.093724	-2.67417
NFAT5	0.48239	4.62122	2.70682	0.007973	0.093724	-2.67429
ARL4A	0.250486	6.50015	2.70666	0.007977	0.093724	-2.67468
ZNF767P	-0.34492	7.30535	-2.70658	0.007978	0.093724	-2.67487
ZNF584	-0.12687	5.4814	-2.70617	0.007988	0.093778	-2.67584
AFG3L2	-0.2046	7.90925	-2.70511	0.008011	0.094005	-2.67839
TREX1	-0.35356	7.23825	-2.70481	0.008018	0.094011	-2.6791
MAP9	0.349609	5.64639	2.70465	0.008022	0.094011	-2.6795
STK26	0.13211	10.9583	2.70424	0.008031	0.094011	-2.68046
MEAK7	-0.18118	5.7436	-2.70417	0.008032	0.094011	-2.68064
PIM1	0.147436	11.0655	2.70403	0.008036	0.094011	-2.68098
SS18	-0.16466	8.41855	-2.70389	0.008039	0.094011	-2.68132
NEU1	-0.31041	6.0565	-2.70359	0.008046	0.094036	-2.68203
LINC02728	0.240656	4.05125	2.7031	0.008057	0.094114	-2.68321
CAMK2G	-0.20935	4.70146	-2.7028	0.008063	0.094139	-2.68392
HLA-E	-0.12391	12.1929	-2.70207	0.00808	0.094234	-2.68567
SNHG21	-0.19198	8.39585	-2.70204	0.008081	0.094234	-2.68574
EEF1D	-0.3979	11.3438	-2.70099	0.008104	0.094388	-2.68827
COPS5	-0.11283	8.70726	-2.70059	0.008113	0.094388	-2.68921
FREM3	-0.48058	4.05774	-2.70047	0.008116	0.094388	-2.68951
ZNF211	-0.16767	6.97792	-2.70042	0.008117	0.094388	-2.68962
ZNF530	-0.14722	3.21562	-2.70022	0.008122	0.094388	-2.69009
ERVH-1	0.17065	6.38168	2.70016	0.008123	0.094388	-2.69025
ILF2	-0.24482	8.66935	-2.70006	0.008125	0.094388	-2.69047
ELMO3	-0.27778	3.78583	-2.69981	0.008131	0.094402	-2.69108
COPS7B	-0.16512	7.50061	-2.69932	0.008142	0.09448	-2.69226
TBC1D17	-0.1963	5.02275	-2.69904	0.008149	0.094494	-2.69292
GABARAPL1	0.288362	6.84357	2.69887	0.008153	0.094494	-2.69334
TIMM29	-0.15401	4.18786	-2.69785	0.008176	0.094669	-2.69577
PPIL2	-0.10643	6.43356	-2.69759	0.008182	0.094669	-2.6964
TMEM223	-0.37956	6.55105	-2.69743	0.008185	0.094669	-2.69677
NRROS	-0.32806	4.99907	-2.69741	0.008186	0.094669	-2.69682
TUBGCP4	-0.17509	5.46929	-2.69633	0.008211	0.094905	-2.69941
SLC12A1	0.111478	2.7822	2.6957	0.008225	0.095019	-2.70092
TMEM141	-0.28584	6.03713	-2.69543	0.008231	0.095037	-2.70155
NCR3	-0.27033	6.91898	-2.69507	0.00824	0.095081	-2.70241
CBX5	0.281135	7.21007	2.69481	0.008246	0.095098	-2.70304
PIN4	-0.18698	8.83094	-2.69441	0.008255	0.095151	-2.70399
LINC00589	0.094798	2.81333	2.69405	0.008263	0.095152	-2.70484
CERK	-0.30688	7.77153	-2.69401	0.008264	0.095152	-2.70494
S1PR4	-0.29785	5.72585	-2.69335	0.00828	0.095276	-2.70653
NME6	-0.23399	5.08669	-2.69305	0.008286	0.095304	-2.70724
ILK	-0.37666	8.39271	-2.69271	0.008294	0.095341	-2.70805
RPL36AL	-0.10959	11.9444	-2.69233	0.008303	0.095353	-2.70897
NDUFS4	0.306024	5.02753	2.69227	0.008304	0.095353	-2.7091
SLC52A2	-0.2491	5.82978	-2.69148	0.008323	0.095512	-2.71099
BNIPL	0.129741	2.9197	2.6906	0.008343	0.095605	-2.71308
CYBA	-0.39555	6.39994	-2.6906	0.008343	0.095605	-2.71309
RAB33A	-0.30832	4.9445	-2.69054	0.008345	0.095605	-2.71323
MAB21L2	0.141671	2.86217	2.69021	0.008353	0.095642	-2.71403
LPCAT4	-0.24661	5.02849	-2.68991	0.008359	0.095669	-2.71474
ADAM3B	0.090888	2.66823	2.6894	0.008371	0.095752	-2.71595
PLPPR3	0.20925	4.80528	2.68903	0.00838	0.095798	-2.71683
CREB5	0.328907	6.71203	2.68828	0.008398	0.095828	-2.71863
CACNA2D3	-0.26517	7.79537	-2.68825	0.008398	0.095828	-2.7187
MED12	-0.2923	6.79568	-2.68816	0.008401	0.095828	-2.71892
DDX56	-0.2613	7.61934	-2.68806	0.008403	0.095828	-2.71915
FMC1	-0.29592	7.57442	-2.68794	0.008406	0.095828	-2.71943
CDKN1B	0.100626	10.9176	2.68726	0.008422	0.095884	-2.72106
BPIFA1	0.086094	2.66019	2.68709	0.008426	0.095884	-2.72147
NUS1P3	-0.13353	2.97771	-2.68683	0.008432	0.095884	-2.72208
RIPOR2	0.090853	10.0936	2.68645	0.008441	0.095884	-2.72298
EIF2B1	-0.18068	8.53551	-2.68645	0.008441	0.095884	-2.72299
CTDNEP1	-0.17668	8.00843	-2.68638	0.008442	0.095884	-2.72314
NRBP1	-0.25964	6.37364	-2.6862	0.008447	0.095884	-2.72359
EMB	0.086168	11.6241	2.68617	0.008447	0.095884	-2.72366
KIF22	-0.31237	6.23954	-2.68597	0.008452	0.095884	-2.72412
FPGT	-0.20064	8.29797	-2.68546	0.008464	0.095954	-2.72534
MAPKAPK5-AS1	-0.22227	7.39052	-2.68493	0.008477	0.095954	-2.72662
RPS19	-0.22501	12.7802	-2.68492	0.008477	0.095954	-2.72664
IST1	-0.21408	6.10699	-2.68447	0.008487	0.095954	-2.72769
IGLV1-44	-0.56044	9.39691	-2.68447	0.008487	0.095954	-2.7277
RIPK1	-0.22224	5.58096	-2.68411	0.008496	0.095954	-2.72856
LOC284379	0.130716	2.92571	2.68393	0.0085	0.095954	-2.72898
COG4	-0.34446	7.14072	-2.6839	0.008501	0.095954	-2.72906
MIF	-0.31254	8.03797	-2.68384	0.008502	0.095954	-2.72921
CCDC107	-0.16033	8.68541	-2.68377	0.008504	0.095954	-2.72937
ATRX	0.409116	9.34069	2.6833	0.008515	0.096027	-2.73048
CDC42-IT1	0.216057	3.34211	2.68303	0.008522	0.096049	-2.73114
CCDC18	-0.20811	6.46113	-2.6827	0.008529	0.096084	-2.73191
COMMD5	-0.24101	6.18419	-2.68215	0.008542	0.096116	-2.73323
SAT1	0.138069	10.5266	2.68207	0.008544	0.096116	-2.73341
COX7C	-0.20283	11.7979	-2.68198	0.008547	0.096116	-2.73363
BAZ1A	0.195493	9.13723	2.68163	0.008555	0.096116	-2.73446
PF4	0.526541	10.0204	2.68161	0.008555	0.096116	-2.7345
STYK1	-0.18266	2.97743	-2.68094	0.008571	0.096228	-2.73609
TMEM181	-0.16844	8.8049	-2.68063	0.008579	0.096228	-2.73684
MROH8	-0.15059	3.64093	-2.68062	0.008579	0.096228	-2.73687
RNPEP	-0.34491	6.30899	-2.67972	0.0086	0.096417	-2.739
SCYL1	-0.26901	6.27907	-2.67924	0.008612	0.096493	-2.74014
CCDC159	-0.19862	6.05014	-2.67793	0.008644	0.096796	-2.74327
IFNAR2	0.155969	8.37326	2.67756	0.008652	0.096843	-2.74414
PDIK1L	-0.25337	7.03099	-2.67715	0.008662	0.096902	-2.74512
WDFY3-AS2	-0.09252	2.65059	-2.67682	0.00867	0.096937	-2.74589
SMIM29	-0.25627	6.69594	-2.67658	0.008676	0.09695	-2.74646
NMNAT2	0.213158	3.35556	2.67547	0.008703	0.0972	-2.74911
PITPNA	-0.10873	7.5891	-2.67469	0.008722	0.097357	-2.75095
CWC15	-0.12041	10.1721	-2.67436	0.00873	0.097395	-2.75173
PRKAR2B	0.427515	9.07612	2.674	0.008738	0.097395	-2.75258
LOC100996583	-0.26383	5.48317	-2.67398	0.008739	0.097395	-2.75264
XRCC2	0.216568	6.77085	2.67327	0.008756	0.097534	-2.75432
CRTC2	-0.39963	6.09304	-2.67283	0.008767	0.097602	-2.75537
PRR3	-0.25705	5.63172	-2.67224	0.008781	0.09766	-2.75677
NIBAN1	0.398722	8.41119	2.6718	0.008792	0.09766	-2.75782
MAP3K4	-0.20618	6.8239	-2.67172	0.008794	0.09766	-2.75799
LCK	-0.31989	8.40128	-2.67168	0.008795	0.09766	-2.7581
AOPEP	0.510529	7.03981	2.67162	0.008796	0.09766	-2.75823
ATP5PB	-0.13002	10.5542	-2.67146	0.0088	0.09766	-2.75861
FAM234A	-0.19443	5.1413	-2.67102	0.008811	0.09769	-2.75967
CTSC	-0.22693	8.64457	-2.67079	0.008817	0.09769	-2.7602
MARS2	-0.25111	5.49433	-2.67078	0.008817	0.09769	-2.76022
C16orf91	-0.23515	6.16021	-2.66985	0.00884	0.09785	-2.76243
SMARCAL1	-0.16437	7.47757	-2.66969	0.008844	0.09785	-2.76282
PTRH1	0.09689	3.76001	2.66962	0.008846	0.09785	-2.76298
UNC80	0.104484	2.76376	2.66938	0.008852	0.097864	-2.76355
KDM1A	-0.13236	9.13117	-2.66854	0.008872	0.097948	-2.76554
NAA10	-0.41886	8.21287	-2.66854	0.008872	0.097948	-2.76554
TMEM222	-0.15868	6.164	-2.6685	0.008873	0.097948	-2.76564
C11orf86	0.169942	3.80883	2.66797	0.008886	0.098039	-2.76689
BBS1	-0.26426	5.99981	-2.66743	0.008899	0.098134	-2.76816
PCSK5	0.26807	9.52416	2.66721	0.008905	0.098144	-2.7687
COG6	-0.19699	8.35602	-2.66635	0.008926	0.098296	-2.77074
TLE2	-0.19098	4.17462	-2.66627	0.008928	0.098296	-2.77092
NELFCD	-0.23681	8.33397	-2.66579	0.00894	0.098297	-2.77205
RASAL1	0.114933	2.9499	2.66557	0.008946	0.098297	-2.77257
AP4M1	-0.22264	3.69044	-2.66538	0.00895	0.098297	-2.77302
CD55	0.166851	8.85908	2.66529	0.008953	0.098297	-2.77323
ATG12	-0.18974	7.27131	-2.66527	0.008953	0.098297	-2.77329
KIF2A	0.175287	8.21034	2.66498	0.00896	0.098297	-2.77397
BTBD2	-0.1517	4.49764	-2.66467	0.008968	0.098297	-2.77471
NDUFA13	-0.38677	9.04821	-2.66463	0.008969	0.098297	-2.77479
PDLIM2	-0.27913	7.88665	-2.66456	0.008971	0.098297	-2.77497
RPL28	-0.19357	12.7408	-2.66417	0.00898	0.098301	-2.77588
INTS6L	0.203142	9.45287	2.66417	0.008981	0.098301	-2.7759
RNF4	-0.10162	8.67001	-2.66395	0.008986	0.098308	-2.7764
RAB7A	0.137002	3.47653	2.66369	0.008993	0.098328	-2.77703
R3HDM1	0.155738	10.0199	2.66334	0.009001	0.098371	-2.77785
PSD3	0.2227	3.32784	2.66264	0.009019	0.098457	-2.7795
FAM217B	-0.13813	8.09454	-2.66252	0.009022	0.098457	-2.7798
LOC100287896	-0.2558	4.76567	-2.66235	0.009026	0.098457	-2.7802
OLIG1	-0.37162	5.03282	-2.66227	0.009028	0.098457	-2.78037
GTF2IP20	-0.19069	4.71321	-2.66184	0.009039	0.09848	-2.78141
COX6B1	-0.42082	10.5497	-2.66181	0.009039	0.09848	-2.78147
FBXL17	0.189035	9.64533	2.66054	0.009071	0.098775	-2.78446
TRIM61	-0.28814	5.88737	-2.66011	0.009082	0.098834	-2.78548
RNF212	0.12747	3.90626	2.65995	0.009086	0.098834	-2.78586
ZMAT5	-0.2628	4.26393	-2.65922	0.009105	0.098983	-2.78759
CORO2B	0.375853	4.26052	2.65808	0.009133	0.09923	-2.79028
NDUFV1	-0.29882	8.6345	-2.65781	0.00914	0.09923	-2.79092
OXTR	0.267575	4.00232	2.65775	0.009142	0.09923	-2.79105
ZNF268	-0.21256	6.44862	-2.65662	0.00917	0.099395	-2.79372
THUMPD3-AS1	-0.25107	5.84838	-2.65655	0.009172	0.099395	-2.7939
ATG9A	-0.30516	5.69195	-2.65646	0.009174	0.099395	-2.7941
DNAJB4	-0.2994	5.05473	-2.65622	0.00918	0.099395	-2.79466
HOXA-AS3	0.135027	3.26751	2.65622	0.009181	0.099395	-2.79468
NDUFB6	-0.25029	4.64971	-2.65548	0.009199	0.099546	-2.79641
MRPS18A	-0.26453	7.1025	-2.65485	0.009215	0.099667	-2.79789
LSMEM1	0.17047	4.50729	2.65467	0.00922	0.099667	-2.79833
CHD9	0.145796	6.48497	2.65364	0.009246	0.099778	-2.80076
LPAR2	-0.2001	4.7942	-2.65362	0.009247	0.099778	-2.80081
GOSR2	-0.38517	5.64318	-2.65347	0.009251	0.099778	-2.80115
SLC9A3R1	-0.22911	9.338	-2.65333	0.009254	0.099778	-2.8015
KCTD11	-0.17406	5.80316	-2.65313	0.009259	0.099778	-2.80195
ERCC3	-0.20981	7.77695	-2.65302	0.009262	0.099778	-2.80223
ITIH4	-0.34154	6.23375	-2.65296	0.009264	0.099778	-2.80237
SCARA3	0.128443	2.85145	2.65257	0.009274	0.099833	-2.80328
ZNF230	-0.22422	4.52692	-2.65231	0.009281	0.099855	-2.8039
TRIM66	0.257955	5.10971	2.65181	0.009293	0.099904	-2.80508
CD74	-0.41742	8.05221	-2.65176	0.009295	0.099904	-2.8052
IKBIP	-0.22945	5.86372	-2.65145	0.009302	0.099937	-2.80592
TMEM39B	-0.12312	5.51891	-2.65096	0.009315	0.09998	-2.80708
PRTFDC1	0.259278	4.83291	2.65092	0.009316	0.09998	-2.80716
HMBOX1	0.355809	8.51508	2.65039	0.00933	0.100047	-2.80842
PPCDC	-0.28782	6.16018	-2.65019	0.009335	0.100047	-2.8089
E4F1	-0.29649	6.3041	-2.65012	0.009337	0.100047	-2.80904
SPOUT1	-0.301	6.27135	-2.64993	0.009342	0.100049	-2.8095
ITGAE	-0.17376	9.18943	-2.64946	0.009354	0.100093	-2.8106
RPS8	-0.30184	11.9219	-2.6494	0.009355	0.100093	-2.81075
LINC01159	0.09208	2.71427	2.64861	0.009376	0.10026	-2.8126
FAM168B	-0.1768	7.68789	-2.64792	0.009394	0.100378	-2.81424
EOLA1	-0.32051	6.90463	-2.64747	0.009405	0.100378	-2.81529
LINC01023	0.154596	3.5069	2.6473	0.00941	0.100378	-2.81568
CNTNAP1	-0.14755	3.41262	-2.64707	0.009416	0.100378	-2.81624
MTO1	-0.14504	8.9462	-2.64692	0.00942	0.100378	-2.81657
IDH3G	-0.32708	7.37129	-2.64689	0.00942	0.100378	-2.81665
TBC1D10B	-0.31238	5.25629	-2.64689	0.00942	0.100378	-2.81666
ADRM1	-0.35829	6.62116	-2.64666	0.009426	0.10039	-2.81719
MRPL35	-0.17359	7.72484	-2.64631	0.009435	0.100435	-2.81801
TIFAB	-0.19268	3.46841	-2.6461	0.009441	0.100442	-2.81851
CDC73	0.179977	7.97093	2.64559	0.009454	0.100533	-2.81971
WASF3	0.427655	5.61167	2.64538	0.00946	0.100541	-2.82022
KIAA0930	-0.19382	6.1197	-2.64498	0.00947	0.100601	-2.82115
LINC00938	0.145587	8.51902	2.64397	0.009497	0.100808	-2.82352
PLXDC2	0.36053	7.22143	2.64386	0.0095	0.100808	-2.82378
GPS2	-0.42578	7.01797	-2.64354	0.009508	0.10083	-2.82453
ZNF879	-0.20009	5.55216	-2.64327	0.009515	0.10083	-2.82517
GRPEL1	-0.19323	6.77598	-2.64316	0.009518	0.10083	-2.82543
ZDHHC11	-0.17631	4.49973	-2.64302	0.009522	0.10083	-2.82576
ZNF217	-0.12198	11.5451	-2.64257	0.009533	0.10083	-2.8268
LYN	0.118027	11.7516	2.64253	0.009534	0.10083	-2.8269
PNRC1	0.111987	9.69925	2.64249	0.009535	0.10083	-2.82699
DYNLL1	-0.22617	10.289	-2.64212	0.009545	0.100882	-2.82786
MLH3	0.391305	6.76374	2.6417	0.009556	0.100948	-2.82885
HINT3	-0.31823	5.29157	-2.64121	0.009569	0.101034	-2.83
ERLIN1	-0.11591	8.93587	-2.6409	0.009578	0.101071	-2.83074
RPP30	-0.16019	6.96129	-2.64056	0.009586	0.101094	-2.83153
B3GALT2	-0.35094	3.56695	-2.64045	0.009589	0.101094	-2.8318
SLC27A4	-0.12885	3.97868	-2.64018	0.009597	0.101118	-2.83243
ZMAT1	0.171294	9.36436	2.63831	0.009646	0.101527	-2.83681
MFSD12	-0.31756	7.05829	-2.63819	0.009649	0.101527	-2.83709
SLAMF7	-0.39283	6.18039	-2.63816	0.00965	0.101527	-2.83716
FAM238C	0.283826	6.19059	2.63757	0.009666	0.101621	-2.83855
GPR176-DT	0.075867	2.5168	2.63746	0.009669	0.101621	-2.8388
MMUT	0.158555	7.40897	2.63665	0.00969	0.101799	-2.84072
PEX3	0.258591	5.6312	2.63618	0.009703	0.101877	-2.8418
RIN3	0.219469	3.71498	2.63575	0.009714	0.101946	-2.84281
LMAN2	-0.20174	9.1281	-2.63524	0.009728	0.102038	-2.844
EME1	-0.20145	8.9559	-2.63459	0.009745	0.102116	-2.84552
ZNF346	-0.2382	4.20646	-2.63448	0.009748	0.102116	-2.8458
EIF2B4	-0.18471	8.37029	-2.63442	0.00975	0.102116	-2.84593
LRBA	0.125301	8.78075	2.63404	0.00976	0.102124	-2.84681
MYO1C	0.183906	7.37081	2.63403	0.009761	0.102124	-2.84685
RMI1	-0.18457	8.76581	-2.63323	0.009782	0.10223	-2.84871
CLIC1	-0.41154	10.7592	-2.63318	0.009783	0.10223	-2.84883
PAFAH1B3	-0.25549	6.08838	-2.6331	0.009785	0.10223	-2.84902
NARF	-0.30165	7.31579	-2.63279	0.009794	0.102244	-2.84975
EOGT	-0.15933	5.84411	-2.63269	0.009797	0.102244	-2.84999
[truncated: 18,864 more rows]

## Sheet: OJIA DEGs
	logFC	AveExpr	t	P.Value	adj.P.Val	B
JUN	0.935213	6.9314	8.08945	1.69398e-12	3.53415e-08	17.5409
ATP2B1-AS1	0.836966	7.60096	7.37786	5.4015e-11	5.63457e-07	14.3737
BTG1	0.834703	7.62135	7.13649	1.71828e-10	1.19495e-06	13.3132
PAPOLA	0.396555	9.17894	6.94548	4.26087e-10	2.22236e-06	12.4807
G0S2	2.06621	6.29143	6.62744	1.90043e-09	7.00467e-06	11.1093
CSRNP1	0.743764	6.41836	6.61495	2.01448e-09	7.00467e-06	11.0558
CD83	0.844791	8.78314	6.4193	4.99171e-09	1.30361e-05	10.2234
JUNB	0.585497	10.3327	6.419	4.99874e-09	1.30361e-05	10.2221
HNRNPD-DT	0.655601	8.08257	6.30192	8.56338e-09	1.87863e-05	9.72825
SOCS3	0.854661	5.76797	6.27739	9.58119e-09	1.87863e-05	9.62523
PDE4B	0.474372	9.24338	6.25452	1.06371e-08	1.87863e-05	9.52932
PIM3	0.401231	10.5058	6.25108	1.08055e-08	1.87863e-05	9.51491
RNF103	1.02626	7.42189	6.08332	2.31586e-08	3.71659e-05	8.81568
DUSP1	0.946649	10.3989	6.04587	2.74245e-08	4.08685e-05	8.66061
BEST1	0.930392	4.63197	5.89865	5.30785e-08	7.38251e-05	8.0551
MEX3C	0.511335	3.52618	5.82357	7.41353e-08	9.66678e-05	7.74879
TCP11L2	0.651414	5.23033	5.7642	9.64262e-08	0.000117817	7.50783
TNFSF14	-0.507697	4.55206	-5.74878	1.03221e-07	0.000117817	7.44542
CXCL8	2.17142	6.83696	5.74	1.07296e-07	0.000117817	7.40994
NFKBIA	0.844594	9.09834	5.70162	1.27051e-07	0.000132533	7.25508
WAC-AS1	-0.237244	8.15041	-5.62101	1.80893e-07	0.00017842	6.93137
CD69	0.430751	11.2548	5.60784	1.91599e-07	0.00017842	6.8787
PTP4A1	0.569621	7.28021	5.60182	1.96695e-07	0.00017842	6.85465
LONRF1	0.532415	6.58345	5.51077	2.92165e-07	0.000249687	6.49229
PMAIP1	0.560104	7.80398	5.50527	2.99198e-07	0.000249687	6.47051
TENT5C	0.728018	8.93598	5.48546	3.2596e-07	0.000261558	6.39208
IER2	0.268041	11.9509	5.4483	3.82614e-07	0.000295648	6.24537
TPP2	0.695298	6.7942	5.3488	5.86133e-07	0.000436732	5.85505
USP33	-0.145055	11.0146	-5.31913	6.6514e-07	0.000478511	5.73937
TNFAIP3	0.683482	8.12982	5.30296	7.12491e-07	0.000491422	5.67647
CHD2	0.39143	6.37806	5.29718	7.30196e-07	0.000491422	5.65402
ZFC3H1	0.553451	5.7193	5.21255	1.04459e-06	0.000681039	5.32661
RPPH1	0.353053	3.10714	5.16239	1.28977e-06	0.000791828	5.1339
LINC-PINT	0.313854	9.37861	5.16226	1.29043e-06	0.000791828	5.13344
HBEGF	1.34848	5.63471	5.09197	1.73098e-06	0.00101345	4.86509
OSER1	0.362369	9.05015	5.08952	1.74874e-06	0.00101345	4.85577
NR4A2	1.43011	5.00168	5.0802	1.81788e-06	0.00102504	4.82036
DESI2	0.295374	5.0545	5.04614	2.09395e-06	0.00113641	4.69125
C14orf119	-0.295732	9.72606	-5.04267	2.12433e-06	0.00113641	4.6781
INSIG2	-0.219177	8.89969	-5.01214	2.41027e-06	0.00125714	4.56281
CXCR3	-0.550137	4.93545	-4.99673	2.56843e-06	0.00130696	4.5048
GAB1	0.555835	3.34968	4.9821	2.72802e-06	0.00135511	4.44978
TUBD1	-0.273217	6.94212	-4.93436	3.31885e-06	0.00155809	4.27091
IGIP	-0.332216	7.92595	-4.93141	3.3591e-06	0.00155809	4.25991
KLF10	0.419947	9.82167	4.9313	3.3607e-06	0.00155809	4.25948
ALKBH1	-0.353386	6.50401	-4.92583	3.43685e-06	0.00155876	4.23904
BCL10	0.656283	4.45044	4.89687	3.8685e-06	0.0017172	4.13114
EOGT	-0.267665	5.80269	-4.89096	3.96283e-06	0.00172243	4.10917
ZNF557	-0.613294	5.23715	-4.87248	4.27261e-06	0.0017814	4.04054
FOSB	0.990717	6.36102	4.86914	4.33103e-06	0.0017814	4.02816
PIGM	-0.368125	6.5546	-4.8678	4.35467e-06	0.0017814	4.02319
RPS6KA5	0.386561	6.31882	4.8557	4.57403e-06	0.00183515	3.97839
NR4A1	0.444093	5.96204	4.83625	4.94955e-06	0.00194835	3.90647
CCDC59	0.266013	9.89977	4.83034	5.06951e-06	0.00195862	3.88465
LOC399900	0.576522	3.48504	4.80229	5.67813e-06	0.00215387	3.78133
KIFBP	-0.332376	6.35817	-4.78071	6.19434e-06	0.00230772	3.70206
ANK3	-0.545648	6.42648	-4.76834	6.51051e-06	0.00238296	3.65672
ZSWIM3	-0.410496	3.91687	-4.76101	6.70494e-06	0.00239226	3.62992
GIMAP7	-0.319185	11.4119	-4.75878	6.76525e-06	0.00239226	3.62176
ZNF449	-0.269659	6.83105	-4.74582	7.12662e-06	0.00247804	3.57437
DDX3X	0.275199	3.02373	4.73368	7.48168e-06	0.00255886	3.5301
DDIT4	0.775981	10.8328	4.72006	7.90078e-06	0.00265861	3.48048
PTRH2	-0.253509	7.94774	-4.69833	8.61707e-06	0.00285362	3.40149
UHRF1BP1L	0.692268	4.52001	4.69039	8.89403e-06	0.00289931	3.37269
STK17B	0.526225	8.03802	4.68649	9.03342e-06	0.00289945	3.35854
ZNF222	-0.417994	6.17129	-4.65364	1.02932e-05	0.00323436	3.23976
FNIP1	0.667224	6.12098	4.65136	1.03869e-05	0.00323436	3.23152
ZNF564	-0.302551	7.33775	-4.644	1.06943e-05	0.00328112	3.20498
LINC00685	-0.419995	5.56405	-4.60511	1.24714e-05	0.00374813	3.06519
PEX12	-0.53847	4.58146	-4.60032	1.27088e-05	0.00374813	3.04805
C9orf72	0.590494	6.5047	4.59939	1.27555e-05	0.00374813	3.04471
ZFP3	-0.514662	6.55539	-4.5883	1.33247e-05	0.00386103	3.00502
TTBK2	0.267569	3.2326	4.58056	1.37371e-05	0.003926	2.97732
ASH1L-AS1	0.423956	7.98451	4.57294	1.41543e-05	0.00398077	2.95013
MIR22HG	0.662672	7.21664	4.57015	1.43104e-05	0.00398077	2.94016
NFKBIZ	0.607038	8.35053	4.54814	1.56001e-05	0.00424626	2.86175
RGS1	1.0275	6.69622	4.54368	1.58749e-05	0.00424626	2.84589
MIDN	0.242591	10.6685	4.54367	1.58754e-05	0.00424626	2.84586
CCDC142	-0.452196	4.73211	-4.52839	1.68526e-05	0.00445059	2.79159
WDR55	-0.371331	6.62058	-4.51859	1.751e-05	0.00454988	2.75684
PPP4R3B	0.505399	4.97015	4.51497	1.77591e-05	0.00454988	2.74401
MXD1	0.672695	4.71908	4.51134	1.8012e-05	0.00454988	2.73117
ZNF566	-0.404221	3.9123	-4.50915	1.81661e-05	0.00454988	2.72343
ADM	0.692305	8.32775	4.507	1.8319e-05	0.00454988	2.71582
ATP5PD	-0.371334	5.82877	-4.47124	2.105e-05	0.00516666	2.58966
ETV3	0.442981	5.10929	4.46453	2.16047e-05	0.00524115	2.56605
SRGN	0.780316	9.27505	4.45163	2.27112e-05	0.00544625	2.52073
TNFAIP8L2	-0.444585	8.61415	-4.43068	2.4625e-05	0.00583808	2.44733
BABAM2-AS1	0.733474	3.57767	4.41972	2.56876e-05	0.00602158	2.40901
GPR3	0.33047	3.27791	4.41364	2.62962e-05	0.00609576	2.38777
BCDIN3D	-0.581111	5.86182	-4.40481	2.72038e-05	0.00621484	2.357
ATP5MF	-0.271618	4.4375	-4.40289	2.74057e-05	0.00621484	2.35029
H1-2	0.497328	8.44495	4.38008	2.99125e-05	0.00662605	2.27094
UMPS	-0.284792	7.51053	-4.37739	3.02223e-05	0.00662605	2.26159
KRAS	0.56277	4.01823	4.37702	3.02643e-05	0.00662605	2.26034
LOC100288656	-0.452367	2.96569	-4.37509	3.04894e-05	0.00662605	2.25362
CRYBG1	-0.144083	10.383	-4.37214	3.08355e-05	0.00663217	2.24339
ZNF674-AS1	0.264859	8.53487	4.36937	3.11641e-05	0.00663446	2.23378
PAQR8	-0.355581	7.63373	-4.35558	3.28501e-05	0.00692274	2.18603
CALHM2	-0.3471	6.73498	-4.34865	3.37314e-05	0.00703738	2.16204
RPRD1B	-0.212267	7.93118	-4.34401	3.43334e-05	0.00709205	2.14601
C21orf91-OT1	-0.59867	6.60246	-4.32807	3.64816e-05	0.00746192	2.09103
ZBTB6	-0.606498	5.40421	-4.32485	3.69317e-05	0.00748064	2.07993
TNFSF9	0.451483	5.1536	4.31765	3.79559e-05	0.00761418	2.05515
TBP	-0.17799	10.2227	-4.31109	3.89124e-05	0.0077317	2.03261
GZF1	0.310994	7.90627	4.29476	4.13973e-05	0.00814784	1.97656
WASF1	0.527416	8.14276	4.28679	4.26658e-05	0.00823042	1.94924
THAP6	-0.326197	5.82875	-4.28598	4.27965e-05	0.00823042	1.94647
PIAS3	-0.190523	8.08723	-4.28472	4.30003e-05	0.00823042	1.94217
YAE1	-0.407011	7.69053	-4.27938	4.38774e-05	0.00832195	1.92389
PTGS2	0.859823	3.72515	4.2762	4.44079e-05	0.00834668	1.91302
CYP4V2	0.315253	4.01438	4.26867	4.56877e-05	0.00851056	1.8873
ASNSD1	-0.216328	9.37642	-4.25394	4.82968e-05	0.00877906	1.83705
EAF1	-0.226466	9.95061	-4.25372	4.83367e-05	0.00877906	1.8363
ZNF813	-0.371497	5.28264	-4.25342	4.83915e-05	0.00877906	1.83528
VPS72	-0.183571	7.19809	-4.23466	5.19275e-05	0.00923773	1.77148
MIS12	-0.219055	9.79682	-4.23408	5.20417e-05	0.00923773	1.76949
RPL36A	0.478503	6.64067	4.23302	5.22481e-05	0.00923773	1.76591
PABPC1	0.324941	5.98885	4.22451	5.39433e-05	0.0093258	1.73704
PPP1R3D	-0.32638	7.04046	-4.22417	5.40115e-05	0.0093258	1.73589
LOC613266	0.513584	3.79273	4.2238	5.40872e-05	0.0093258	1.73463
TIMMDC1	-0.183339	9.28079	-4.20854	5.72676e-05	0.00979323	1.68296
PNP	-0.296303	8.07169	-4.20521	5.79853e-05	0.00983535	1.6717
TRIM24	-0.285306	3.71464	-4.20301	5.84644e-05	0.00983663	1.66427
ZFP37	-0.377253	4.21114	-4.19277	6.07448e-05	0.00996173	1.62968
S1PR1-DT	-0.363972	5.2045	-4.19273	6.0753e-05	0.00996173	1.62956
MMP25-AS1	-0.31466	3.80702	-4.1912	6.11e-05	0.00996173	1.62441
BAG4	0.309624	4.55244	4.18908	6.15875e-05	0.00996173	1.61722
ZKSCAN2	-0.250503	5.45813	-4.18904	6.15953e-05	0.00996173	1.61711
SNORA72	0.477267	7.20498	4.17812	6.41552e-05	0.0102959	1.58031
CISH	-0.424648	7.75367	-4.16634	6.70291e-05	0.010675	1.54072
NAPEPLD	-0.420967	5.24046	-4.1601	6.86006e-05	0.0107904	1.51978
ADO	-0.267876	8.68875	-4.15925	6.88176e-05	0.0107904	1.51693
MTRF1L	0.300041	5.54426	4.15735	6.93049e-05	0.0107904	1.51056
ZNF181	0.25531	7.55659	4.15152	7.08212e-05	0.0109448	1.49101
HCP5	-0.447438	8.47105	-4.13962	7.40153e-05	0.0112373	1.45117
SNHG1	0.20131	11.2055	4.13851	7.43201e-05	0.0112373	1.44746
SNX2	0.23613	9.74757	4.13848	7.433e-05	0.0112373	1.44734
FEM1B	-0.264755	9.58243	-4.13288	7.58863e-05	0.01139	1.42863
DPEP2NB	0.178925	2.96856	4.11994	7.96026e-05	0.0118625	1.38546
MRPL20	-0.170891	10.5313	-4.11473	8.11485e-05	0.0120071	1.3681
TTI2	-0.257508	7.90015	-4.09044	8.87451e-05	0.012993	1.28735
PPM1B	-0.203229	10.8747	-4.08948	8.9057e-05	0.012993	1.28418
CRTC3	0.261477	10.1362	4.0771	9.32002e-05	0.013503	1.24316
HIF1A	0.145841	11.3475	4.06328	9.80448e-05	0.014107	1.19746
E2F6	-0.299181	4.84486	-4.05985	9.9282e-05	0.0141871	1.18615
C7orf25	-0.28996	5.82952	-4.05424	0.000101342	0.014383	1.16763
CSRNP2	-0.239188	7.71987	-4.0506	0.000102699	0.0144771	1.15564
LINC00938	0.198867	8.53782	4.04856	0.000103467	0.0144875	1.14892
FEM1C	-0.351578	8.27176	-4.04401	0.0001052	0.0146064	1.13395
FANCF	-0.32816	9.60607	-4.04267	0.000105717	0.0146064	1.12953
SUGP2	-0.290641	7.32704	-4.03474	0.000108819	0.0148913	1.10346
PPID	-0.195211	8.86456	-4.03377	0.000109206	0.0148913	1.10026
ZNF217	-0.193009	11.5183	-4.02815	0.000111463	0.0150463	1.08183
EIF4G3	0.45263	3.75138	4.02736	0.000111786	0.0150463	1.07922
NRDE2	-0.291969	5.02402	-4.02373	0.00011327	0.0151148	1.06734
KBTBD6	-0.504972	6.72702	-4.02259	0.000113743	0.0151148	1.06358
RAB22A	-0.177562	10.5758	-4.00903	0.000119491	0.0157781	1.01917
SLC30A5	-0.282706	7.30702	-4.00251	0.000122349	0.0159814	0.997875
RPL7L1	-0.17321	10.5738	-4.00203	0.000122563	0.0159814	0.996306
LYST	-0.36492	6.0611	-3.99927	0.000123795	0.0160418	0.987294
MLYCD	-0.299209	4.95053	-3.99542	0.000125535	0.0161669	0.974726
RARS1	-0.172277	6.78846	-3.99279	0.00012674	0.016222	0.966119
LCMT2	-0.433143	6.22363	-3.98889	0.000128541	0.0163368	0.953413
ID1	0.346481	3.18858	3.98747	0.000129203	0.0163368	0.948789
RMND5A	0.365093	6.41836	3.98434	0.000130674	0.0164232	0.938597
PRPF3	-0.202506	9.94808	-3.97808	0.000133667	0.016622	0.918205
PDK1	0.246415	5.72427	3.9777	0.000133849	0.016622	0.916984
CHAMP1	-0.334445	7.3923	-3.97204	0.000136614	0.0168262	0.898578
MYL12A	0.279423	5.70633	3.97104	0.000137107	0.0168262	0.895338
SDF2	-0.160242	8.22262	-3.9669	0.000139172	0.0169798	0.881881
CBLL1-AS1	-0.384718	4.40355	-3.96297	0.000141158	0.017122	0.869127
DCAF5	0.677526	4.70363	3.95895	0.000143221	0.0172718	0.856072
CX3CR1	-0.790745	8.59124	-3.95091	0.000147427	0.0176769	0.830023
CCDC47	-0.145739	10.618	-3.94907	0.000148406	0.0176926	0.824067
SAT1	0.22205	10.5584	3.94592	0.000150094	0.0177921	0.813897
IRGQ	-0.204206	7.12658	-3.94251	0.000151947	0.01791	0.802857
ARHGAP11A	-0.317374	3.57372	-3.93723	0.000154857	0.0181505	0.785792
VAV1	-0.31081	8.51886	-3.93298	0.000157234	0.0183261	0.772088
UNK	-0.162024	2.79595	-3.92545	0.000161543	0.0187237	0.747778
B3GALT2	-0.518144	3.50547	-3.92268	0.000163152	0.0188058	0.738861
C3orf38	-0.365589	5.03334	-3.91938	0.000165091	0.0189247	0.728237
CROT	-0.242811	7.48388	-3.91365	0.000168513	0.0191132	0.709795
TRPV2	-0.330079	6.69195	-3.91356	0.000168568	0.0191132	0.709502
MBNL1-AS1	0.415164	5.61739	3.90789	0.000172017	0.0193989	0.691291
FHIP1B	-0.24784	8.14777	-3.90533	0.000173598	0.019437	0.683069
SLC2A3	0.339569	9.81057	3.90252	0.00017535	0.019437	0.674042
RNF34	-0.17266	7.98168	-3.90238	0.000175434	0.019437	0.673612
ADPRS	-0.264041	9.05526	-3.90104	0.000176276	0.019437	0.669307
ZNF689	-0.291534	6.28057	-3.89856	0.000177843	0.019437	0.661355
TRIM61	-0.420736	5.83884	-3.8984	0.000177945	0.019437	0.66084
CLEC2B	0.347269	11.0689	3.89573	0.00017965	0.019521	0.652269
C2orf42	-0.26559	7.3217	-3.89405	0.000180727	0.0195364	0.646895
USP6NL	0.300836	7.43752	3.89162	0.000182304	0.0195748	0.63909
ZC3H10	-0.302557	5.34904	-3.89061	0.00018296	0.0195748	0.635861
CDKN1A	0.589958	7.06942	3.88714	0.000185233	0.0197169	0.624767
SF3B2	-0.337667	4.51459	-3.88128	0.00018914	0.0200306	0.606015
EREG	0.683597	4.52456	3.8798	0.000190141	0.0200349	0.601272
SLC35B4	-0.197251	7.72123	-3.87328	0.000194596	0.0204013	0.580465
PRR29	-0.262696	6.85627	-3.86871	0.000197781	0.0206316	0.565882
TSFM	-0.21395	7.66579	-3.86651	0.000199332	0.0206898	0.558869
UBR1	-0.132671	10.6184	-3.86367	0.00020135	0.0207959	0.549822
SNRNP35	-0.257309	8.65499	-3.8573	0.000205956	0.0209895	0.529513
PARS2	-0.351792	5.10009	-3.85712	0.000206087	0.0209895	0.52894
ZBTB11	-0.163455	8.36011	-3.8569	0.000206243	0.0209895	0.528259
TMX3	0.381514	4.85781	3.85275	0.000209302	0.0211974	0.51504
MKNK1	-0.319618	4.21495	-3.84916	0.000211978	0.0213647	0.503635
COX19	-0.232401	7.37778	-3.84652	0.000213971	0.0214619	0.495235
TPM2	-0.578927	7.54253	-3.84015	0.00021884	0.0217542	0.475037
NUP42	-0.27084	8.61763	-3.83999	0.000218971	0.0217542	0.474501
PDHA1	-0.196041	9.08493	-3.83816	0.000220389	0.0217914	0.468705
UBA1	-0.184334	2.71494	-3.83537	0.000222569	0.0219031	0.459873
MMACHC	-0.272305	3.92533	-3.82638	0.000229746	0.0224294	0.431393
ALKBH8	-0.216043	8.85207	-3.82598	0.000230067	0.0224294	0.430137
GGPS1	-0.290773	6.57784	-3.81715	0.000237338	0.0230306	0.402223
FAM217B	-0.185693	8.07795	-3.81451	0.00023956	0.0231386	0.393864
SLC35B3	-0.267984	9.68695	-3.81151	0.000242101	0.023258	0.384397
PIGT	0.313484	3.94113	3.81042	0.000243026	0.023258	0.380979
DDB2	-0.252692	9.41761	-3.80051	0.000251639	0.0239723	0.349743
GADD45A	0.40559	8.39841	3.79735	0.000254444	0.0241294	0.339802
KLF3	0.317037	4.97859	3.76773	0.000282248	0.026645	0.246842
CHASERR	0.0921452	12.3862	3.7658	0.000284158	0.026693	0.240799
MAP3K15	-0.361237	7.32855	-3.76335	0.000286593	0.026693	0.233155
SP100	0.2242	9.20136	3.76335	0.000286595	0.026693	0.233147
LOC101928762	-0.344367	7.4814	-3.75787	0.000292123	0.0269692	0.216032
EPS15	-0.0861088	10.2187	-3.75785	0.000292146	0.0269692	0.215961
FUT11	-0.225041	8.38386	-3.75513	0.000294931	0.0271064	0.207461
BMP2K	0.332488	5.28522	3.75078	0.000299434	0.0273995	0.193889
NUP50-DT	-0.315985	4.75948	-3.7464	0.000304035	0.0274715	0.180232
THAP5	-0.262499	8.78299	-3.74634	0.000304091	0.0274715	0.180068
SLC25A36	0.294787	9.23321	3.74627	0.000304171	0.0274715	0.179832
NUP50	-0.105301	11.6449	-3.73962	0.00031128	0.0279924	0.159142
SETX	-0.250439	7.6702	-3.73693	0.000314208	0.0280741	0.150759
MOB3C	-0.364082	6.16609	-3.73627	0.000314931	0.0280741	0.1487
KPNA1	-0.155602	9.05767	-3.735	0.000316316	0.0280741	0.144771
CSTF1	-0.317967	6.49527	-3.73386	0.000317571	0.0280741	0.141226
ITPKB	0.438389	6.50053	3.72592	0.000326442	0.028696	0.116562
LINC01138	-0.246806	9.64392	-3.72502	0.000327469	0.028696	0.113751
EPHA1	-0.39456	3.71507	-3.7239	0.000328733	0.028696	0.110303
ASTE1	-0.247581	7.08435	-3.72131	0.000331701	0.0287973	0.102259
PLPP6	-0.297993	7.1755	-3.72048	0.000332654	0.0287973	0.0996911
BTG3	0.353289	6.79376	3.71675	0.000336986	0.0290518	0.0881103
DOLK	-0.411867	4.86531	-3.71256	0.000341904	0.0293509	0.0751448
CCNT1	0.384163	4.91876	3.70979	0.000345194	0.0293509	0.0665761
RRAGC	-0.14867	8.82412	-3.70945	0.000345604	0.0293509	0.0655123
TP53INP2	0.457522	7.36272	3.70904	0.000346083	0.0293509	0.0642743
UBLCP1	-0.144015	10.6132	-3.7064	0.000349262	0.0295006	0.0560927
TMEM181	-0.243313	8.77763	-3.698	0.00035954	0.0302463	0.0301465
BCL2A1	0.40085	9.84431	3.69282	0.000366022	0.0305326	0.0141661
ZNF681	0.158287	2.76041	3.69257	0.000366334	0.0305326	0.0134023
METTL13	-0.33416	5.77826	-3.69165	0.000367505	0.0305326	0.0105487
STRBP	0.325133	8.5731	3.69063	0.000368797	0.0305326	0.00740902
CEP76	-0.240616	5.98609	-3.68775	0.000372464	0.0307143	-0.00143769
PRKAB2	-0.372974	5.30166	-3.68373	0.000377655	0.0310197	-0.0138147
MAP1LC3B2	0.187763	3.02968	3.68082	0.000381461	0.0312005	-0.02278
GTF2IP20	-0.270851	4.68426	-3.67977	0.000382846	0.0312005	-0.0260216
RASSF1	-0.313367	7.81993	-3.66802	0.000398607	0.0322902	-0.0620863
RNF145	-0.26279	9.2921	-3.66751	0.000399314	0.0322902	-0.0636688
B4GALT3	-0.317763	7.41224	-3.66606	0.000401298	0.0323254	-0.0681002
MGAT4A	0.305899	8.50363	3.65717	0.000413716	0.0331976	-0.095335
SYCP2L	-0.339467	3.79285	-3.65232	0.000420644	0.033545	-0.110172
FADD	-0.325767	6.44624	-3.6519	0.000421261	0.033545	-0.111483
DET1	-0.332822	5.29856	-3.64941	0.000424853	0.0336304	-0.119068
NUDT9	-0.181703	8.40239	-3.64875	0.000425815	0.0336304	-0.121089
EVA1C	-0.375399	4.55582	-3.64782	0.00042717	0.0336304	-0.123927
DIPK2A	-0.244295	9.36172	-3.64505	0.000431241	0.033732	-0.132398
ALOX15	0.155684	2.9634	3.64474	0.000431695	0.033732	-0.133339
PNN	0.229335	8.03763	3.63099	0.000452445	0.0352215	-0.175268
ABCF3	-0.304371	7.11762	-3.62424	0.000462978	0.0356004	-0.195814
SETBP1	0.352452	7.86668	3.62366	0.000463885	0.0356004	-0.197562
FOS	0.87536	9.28146	3.62358	0.000464007	0.0356004	-0.197797
KATNAL2	0.199073	3.47944	3.6235	0.000464138	0.0356004	-0.198048
CAMSAP1	-0.267596	4.91092	-3.62177	0.000466885	0.0356799	-0.203316
SYTL1	-0.398476	7.45434	-3.61812	0.000472723	0.0359546	-0.214408
ZNF443	-0.275744	6.82124	-3.61693	0.000474632	0.0359546	-0.218006
THOC7	0.130994	8.64566	3.6163	0.00047565	0.0359546	-0.219918
MRM2	-0.318008	7.92309	-3.61232	0.00048214	0.0360884	-0.232015
AP4B1	-0.231419	9.09006	-3.61211	0.000482484	0.0360884	-0.232651
PHF23	-0.454264	4.18597	-3.61203	0.000482609	0.0360884	-0.232882
EIF2AK3-DT	0.314894	6.63214	3.60866	0.000488167	0.0363737	-0.243102
ZNF846	-0.208188	3.02101	-3.60527	0.00049382	0.0366639	-0.253375
CMTM7	0.349246	7.45727	3.60254	0.000498408	0.0368733	-0.261626
DNAAF1	0.3879	4.62006	3.60113	0.000500796	0.0369191	-0.265891
FOXP1-AS1	0.236416	3.54199	3.59552	0.000510419	0.0374961	-0.282872
ARL4A	0.317995	6.52243	3.59304	0.000514724	0.0376648	-0.290364
TMEM35B	-0.249949	7.52443	-3.59212	0.000516328	0.0376648	-0.293137
MED13L	0.0966017	10.3699	3.58744	0.000524573	0.0380582	-0.307268
HOXA-AS2	0.14127	2.75069	3.58693	0.000525477	0.0380582	-0.308803
PEX11A	-0.275833	4.6352	-3.58597	0.000527193	0.0380582	-0.311711
LYSMD3	-0.297133	8.62875	-3.57781	0.000541928	0.038987	-0.336293
PTS	0.243663	8.25861	3.57462	0.000547791	0.0391008	-0.345886
BBS12	-0.382478	4.73971	-3.57459	0.000547848	0.0391008	-0.34598
TAF5	-0.187168	7.76646	-3.57347	0.000549924	0.0391008	-0.349351
ZNF830	-0.274089	6.64953	-3.5725	0.000551729	0.0391008	-0.352273
CSE1L	-0.249935	8.22035	-3.57188	0.00055288	0.0391008	-0.35413
RESF1	-0.203987	10.3849	-3.5701	0.000556207	0.0391572	-0.359479
C1orf131	-0.295177	7.68014	-3.56899	0.000558288	0.0391572	-0.362807
ZNF780A	-0.445553	5.99964	-3.56845	0.000559308	0.0391572	-0.364435
IL11RA	-0.318379	6.10439	-3.5665	0.000562995	0.0392835	-0.370292
FTSJ3	-0.269439	7.92043	-3.56427	0.000567248	0.0394483	-0.376999
TTC4	-0.265599	7.33926	-3.56197	0.00057166	0.0396231	-0.383904
RAB14	-0.197035	9.64407	-3.55706	0.000581189	0.0400426	-0.398636
FBXO33	0.169074	9.39172	3.55687	0.000581551	0.0400426	-0.399191
RAB29	-0.146741	10.0059	-3.54376	0.000607753	0.0417091	-0.438453
NGRN	-0.262299	8.58881	-3.54101	0.000613372	0.041884	-0.446651
SHC1	-0.19301	5.4733	-3.54056	0.000614317	0.041884	-0.448022
DCAF8	-0.299395	3.81554	-3.53769	0.000620238	0.0419058	-0.456564
IFFO1	-0.246787	7.95307	-3.53683	0.000622031	0.0419058	-0.459135
CNST	0.397363	5.33115	3.5367	0.000622303	0.0419058	-0.459524
ZNF623	-0.22084	6.37754	-3.53653	0.000622672	0.0419058	-0.460052
HYLS1	-0.30582	7.53741	-3.5341	0.000627761	0.0421125	-0.4673
TRIM59	-0.261443	7.96612	-3.52977	0.000636919	0.042466	-0.480196
CASP10	-0.19906	8.15294	-3.52944	0.000637636	0.042466	-0.481198
CARD6	-0.332252	7.61296	-3.52873	0.000639137	0.042466	-0.483292
GARS1-DT	-0.271647	5.92698	-3.52623	0.000644512	0.0426872	-0.490748
PLSCR1	0.377798	8.66292	3.51821	0.00066202	0.043708	-0.514606
CRCP	0.204392	6.39419	3.51608	0.00066676	0.0438821	-0.520957
ZDHHC11	-0.225376	4.4834	-3.51476	0.00066969	0.0439363	-0.524858
PMM2	-0.30158	6.69394	-3.51272	0.00067426	0.0440974	-0.530911
SMG8	-0.388128	6.31983	-3.51136	0.000677345	0.0441608	-0.534974
NUDT11	0.409121	5.33514	3.50629	0.000688891	0.0447736	-0.550013
LRRC3C	-0.3078	3.64646	-3.50315	0.000696131	0.0450084	-0.559315
CYTH4	-0.52863	4.83896	-3.50285	0.000696818	0.0450084	-0.560192
CNOT6	-0.146335	11.0533	-3.50165	0.00069962	0.0450499	-0.563762
LINC00957	-0.262645	5.57949	-3.50011	0.000703212	0.0451419	-0.568318
NFIL3	0.472923	7.42316	3.49857	0.000706831	0.045235	-0.572885
UTP25	-0.188515	6.69935	-3.49549	0.0007141	0.0454715	-0.581985
MDS2	-0.365389	6.19471	-3.49468	0.000716041	0.0454715	-0.5844
LRRC58	-0.13366	8.53374	-3.49375	0.000718248	0.0454715	-0.587137
SPRTN	-0.246532	6.68645	-3.4917	0.000723161	0.0454715	-0.5932
RUNDC1	-0.208605	7.33972	-3.49164	0.000723292	0.0454715	-0.59336
ZNF585B	-0.274739	6.03474	-3.49152	0.000723604	0.0454715	-0.593744
CUZD1	-0.364548	5.3819	-3.49004	0.000727154	0.0455574	-0.598097
AREG	0.618284	3.0835	3.48515	0.000739063	0.0460462	-0.612542
TMEM60	-0.274673	8.85513	-3.48503	0.000739369	0.0460462	-0.612911
FOSL2	0.230398	3.97992	3.48144	0.000748211	0.0462542	-0.623479
KLF4	0.529842	7.81454	3.48113	0.000748998	0.0462542	-0.624415
PLEKHF1	-0.356442	5.43116	-3.48098	0.000749361	0.0462542	-0.624846
ZNF682	-0.272133	4.14165	-3.47851	0.000755535	0.0463446	-0.63214
EYA3	0.371691	4.95588	3.4783	0.000756051	0.0463446	-0.632747
LOC105371312	-0.272914	5.47428	-3.47748	0.000758118	0.0463446	-0.635174
KCTD5	-0.235112	5.66383	-3.47684	0.000759712	0.0463446	-0.637041
GCC2-AS1	0.164575	3.00349	3.47508	0.000764173	0.0464809	-0.642246
INTS13	-0.165638	7.99588	-3.473	0.000769433	0.0466648	-0.648344
MAP2K4	0.168946	7.14087	3.47168	0.000772825	0.0467347	-0.652253
WDR82	-0.233306	10.5629	-3.46459	0.000791164	0.0477054	-0.673095
C5AR1	0.409037	10.2533	3.46175	0.000798632	0.0480169	-0.681444
CYB561D1	-0.214373	9.06331	-3.45831	0.000807742	0.0484251	-0.691521
MTIF3	-0.162313	10.3256	-3.45641	0.000812835	0.048589	-0.697105
AK6	-0.170748	9.02558	-3.45555	0.000815134	0.048589	-0.699614
LINC02757	0.217787	3.32011	3.45354	0.000820573	0.0487738	-0.705522
IP6K1	-0.311838	5.0516	-3.45257	0.000823192	0.0487905	-0.708352
MTERF3	-0.18469	8.75129	-3.44712	0.000838136	0.0495355	-0.724331
INSIG1	0.311479	5.1687	3.44502	0.00084395	0.0497128	-0.730471
MTERF1	-0.225034	7.29006	-3.44432	0.000845902	0.0497128	-0.732522
SFXN3	0.374989	4.68898	3.44129	0.000854379	0.0500699	-0.741377
CSTF3	-0.150922	7.9146	-3.43884	0.000861294	0.0501187	-0.748535
DFFA	0.215765	5.73202	3.43867	0.000861771	0.0501187	-0.749027
ARHGAP26	0.235865	8.98544	3.43844	0.000862418	0.0501187	-0.749693
OSBP2	0.12795	2.94777	3.437	0.000866514	0.050157	-0.7539
MCTP2	0.350866	3.9058	3.43652	0.000867884	0.050157	-0.755302
FBXO30	-0.320807	6.80902	-3.43168	0.000881807	0.0508208	-0.769431
LINC00324	-0.386394	6.30532	-3.43048	0.000885305	0.0508819	-0.772945
ZNF584	-0.179732	5.46233	-3.42793	0.000892741	0.0510247	-0.78037
MRS2	-0.231205	7.28934	-3.42777	0.000893194	0.0510247	-0.78082
STRAP	0.434689	7.06148	3.42712	0.000895128	0.0510247	-0.782739
WDR5B	-0.422587	6.61993	-3.42466	0.000902359	0.0512968	-0.78988
HSPA14	-0.150773	8.5883	-3.41955	0.000917615	0.0518963	-0.804759
NSUN3	0.237859	5.84581	3.41891	0.000919537	0.0518963	-0.806614
SENP5	-0.147854	9.63979	-3.41766	0.000923338	0.0518963	-0.810275
NCBP2	-0.115189	10.9313	-3.41704	0.000925204	0.0518963	-0.812066
FASTKD3	-0.235187	7.71578	-3.41698	0.000925381	0.0518963	-0.812236
CREBBP	0.141306	10.909	3.41602	0.000928306	0.0518963	-0.815036
MARCHF7	0.283314	3.10841	3.41536	0.000930318	0.0518963	-0.816957
ZKSCAN4	-0.30784	5.7645	-3.41031	0.000945811	0.0524778	-0.831609
ZNF200	-0.298468	6.55426	-3.40959	0.000948053	0.0524778	-0.83371
HDAC2-AS2	0.14711	2.90795	3.40951	0.000948288	0.0524778	-0.83393
CCR5	-0.335528	6.76638	-3.40841	0.000951701	0.0525273	-0.837116
EGR1	0.376707	2.87458	3.40495	0.000962549	0.0529859	-0.847169
INPP5F	-0.228111	8.44983	-3.40306	0.000968516	0.0530335	-0.85265
GIMAP1	-0.397341	4.498	-3.40185	0.000972351	0.0530335	-0.856155
OTUD1	0.1302	11.8056	3.39967	0.000979289	0.0530335	-0.86246
RBIS	0.234612	8.34729	3.39928	0.000980544	0.0530335	-0.863596
CHTOP	-0.11371	9.79135	-3.39925	0.000980648	0.0530335	-0.863689
PIGV	-0.20371	6.96888	-3.39919	0.000980832	0.0530335	-0.863856
C16orf72	-0.358924	5.95257	-3.3986	0.000982727	0.0530335	-0.865567
PPRC1	-0.227436	7.25558	-3.39828	0.000983749	0.0530335	-0.866489
OBI1	-0.181855	10.2889	-3.39581	0.00099171	0.0533248	-0.873635
MARVELD1	-0.376767	7.52011	-3.39463	0.000995522	0.0533663	-0.877038
PHACTR1	0.359293	5.09765	3.394	0.000997596	0.0533663	-0.878882
SEPTIN7P14	-0.334187	5.10556	-3.3881	0.00101696	0.0542632	-0.895928
DMBX1	0.122226	2.39696	3.38493	0.00102752	0.0546334	-0.905085
KCMF1	0.142444	10.3227	3.38384	0.00103117	0.0546334	-0.908227
MTRES1	-0.207889	9.38141	-3.38366	0.00103176	0.0546334	-0.90873
CRNKL1	-0.342309	7.76377	-3.38266	0.00103511	0.0546723	-0.911607
MRPL2	-0.510989	7.04801	-3.38165	0.00103855	0.0547154	-0.914545
PES1	-0.19666	6.28964	-3.3793	0.00104652	0.0549964	-0.921321
ARID3B	-0.152893	7.20789	-3.37759	0.00105233	0.0551296	-0.92623
LPAR4	0.440572	3.35171	3.37701	0.00105434	0.0551296	-0.927918
IFT57	0.247036	8.55424	3.37164	0.00107288	0.0559111	-0.943364
POLA1	0.177374	6.5093	3.37041	0.00107717	0.0559111	-0.946897
PLCXD1	-0.297474	8.46136	-3.37033	0.00107746	0.0559111	-0.947138
SNIP1	-0.237485	6.98582	-3.36883	0.00108273	0.0559111	-0.951459
MKKS	-0.199296	8.29086	-3.3684	0.00108421	0.0559111	-0.952669
GPR61	-0.15071	2.76949	-3.36808	0.00108537	0.0559111	-0.953611
MTR	-0.149873	7.90438	-3.36173	0.00110793	0.0569327	-0.971834
TTC9B	0.147856	3.91608	3.3572	0.00112432	0.0575877	-0.984845
OSBPL2	-0.116637	9.10576	-3.35669	0.00112619	0.0575877	-0.986315
ZSCAN9	-0.268845	6.50313	-3.35503	0.00113224	0.0577553	-0.991055
ARRDC3	0.240489	9.87404	3.35305	0.00113951	0.0577618	-0.996723
PRMT6	-0.395125	4.5638	-3.35266	0.00114097	0.0577618	-0.997856
TRMT1L	-0.27653	9.03317	-3.35238	0.00114199	0.0577618	-0.998651
POLG2	-0.169788	8.63274	-3.3513	0.00114601	0.0577618	-1.00176
TSGA13	0.154528	2.83321	3.35093	0.00114736	0.0577618	-1.0028
MRNIP	-0.30598	7.7355	-3.34883	0.00115517	0.0577618	-1.00881
BUD13	-0.209114	6.97523	-3.34883	0.00115517	0.0577618	-1.00881
CRK	-0.196397	8.58168	-3.34835	0.00115698	0.0577618	-1.01019
TRIM27	-0.273073	5.3572	-3.34716	0.00116144	0.0577618	-1.0136
ZNF696	-0.196359	4.90012	-3.347	0.00116204	0.0577618	-1.01406
PTEN	0.135901	9.58161	3.34672	0.00116309	0.0577618	-1.01485
PPP1R15A	0.499551	4.15607	3.34586	0.00116633	0.0577618	-1.01731
GTPBP3	-0.220637	4.20493	-3.34484	0.00117018	0.0577618	-1.02024
PLS3	0.433199	4.14513	3.34437	0.00117195	0.0577618	-1.02158
WDCP	-0.277721	8.48858	-3.34386	0.0011739	0.0577618	-1.02304
KLF15	0.163554	3.13904	3.33729	0.00119905	0.0588607	-1.0418
PDE6D	0.176381	9.41173	3.33561	0.00120557	0.0590419	-1.0466
TNFRSF25	-0.312021	6.76264	-3.33434	0.00121051	0.059063	-1.05022
ZNF462	0.178138	2.93626	3.33368	0.00121307	0.059063	-1.05209
MFSD14C	0.199084	4.32664	3.333	0.00121574	0.059063	-1.05404
REM2	0.445875	6.39683	3.3326	0.00121733	0.059063	-1.05519
DENND2D	-0.245414	10.1709	-3.33182	0.00122037	0.0590732	-1.0574
ZFP36	0.375777	9.41259	3.32747	0.00123758	0.0597679	-1.06979
USP3	0.172094	11.464	3.32328	0.0012544	0.0603009	-1.08173
CPNE1	-0.182505	8.47788	-3.32328	0.0012544	0.0603009	-1.08173
WRAP73	-0.269388	5.7523	-3.32227	0.00125847	0.0603292	-1.08459
PPCS	-0.144478	9.87614	-3.32158	0.00126126	0.0603292	-1.08655
ELOVL4	-0.415136	5.68555	-3.32099	0.00126367	0.0603292	-1.08824
PDSS2	0.251398	6.74775	3.31887	0.00127231	0.0603844	-1.09426
ZBTB24	0.516113	6.27101	3.31874	0.00127283	0.0603844	-1.09463
TBL2	-0.173693	3.02606	-3.31858	0.00127351	0.0603844	-1.0951
PSMA3-AS1	-0.168233	10.5647	-3.31721	0.00127911	0.0605048	-1.09898
ZBTB3	-0.427729	8.68158	-3.31654	0.00128184	0.0605048	-1.10087
NANP	-0.281907	6.5185	-3.31373	0.00129349	0.060793	-1.10886
PDIK1L	-0.325481	7.00686	-3.31366	0.00129378	0.060793	-1.10906
STAT5A	-0.274803	7.3452	-3.3091	0.00131285	0.0615267	-1.122
TUBGCP5	-0.250611	7.38789	-3.30852	0.00131529	0.0615267	-1.12364
RYBP	0.365231	8.24239	3.30778	0.0013184	0.0615342	-1.12573
FGF10	0.112902	2.63807	3.30633	0.00132457	0.0616354	-1.12985
SMYD4	-0.210046	6.75835	-3.30588	0.00132648	0.0616354	-1.13113
LEO1	-0.162432	7.39471	-3.3049	0.00133063	0.0616717	-1.13389
GAMT	-0.152631	3.16042	-3.30431	0.00133317	0.0616717	-1.13557
ZNF174	-0.300415	4.59597	-3.3026	0.00134045	0.0618345	-1.14039
JAK3	0.150212	4.29191	3.30196	0.00134321	0.0618345	-1.14221
NDRG2	-0.336685	6.06365	-3.30141	0.00134558	0.0618345	-1.14376
PRPSAP1	-0.326757	5.01612	-3.29835	0.00135884	0.0623065	-1.15243
DHX40	0.19221	8.04099	3.29556	0.00137101	0.0627269	-1.16031
PEX7	0.211065	5.3552	3.29417	0.00137713	0.0627433	-1.16424
L3MBTL3	0.180221	8.65759	3.29411	0.00137739	0.0627433	-1.16441
DENND5B	0.266421	3.14539	3.2932	0.00138142	0.0627824	-1.16699
RBM34	0.260325	3.57489	3.29135	0.00138959	0.0627824	-1.1722
RFPL3	-0.238143	4.27891	-3.29101	0.0013911	0.0627824	-1.17316
FAM110D	0.221462	3.24573	3.29057	0.00139309	0.0627824	-1.17442
SEPTIN7	0.1307	10.9613	3.29052	0.00139329	0.0627824	-1.17455
CXCR6	-0.499014	6.07198	-3.2897	0.00139695	0.0627934	-1.17687
HAUS3	0.192625	7.24401	3.28903	0.00139993	0.0627934	-1.17875
BET1	-0.23147	10.0328	-3.28844	0.00140257	0.0627934	-1.18041
SFT2D3	-0.279471	8.12064	-3.28329	0.00142581	0.0635806	-1.19493
CCDC116	0.201509	3.30424	3.2832	0.00142624	0.0635806	-1.1952
DMD	0.535606	5.18227	3.28028	0.00143959	0.0640389	-1.20343
HSD17B2	-0.110424	2.58819	-3.27802	0.00144999	0.064272	-1.20978
SNAI3	-0.28182	3.42792	-3.27744	0.00145267	0.064272	-1.21141
THBS1	0.337239	3.5012	3.27673	0.00145596	0.064272	-1.21341
HARS2	-0.198752	8.36009	-3.27647	0.00145716	0.064272	-1.21413
CD2	-0.266853	9.01627	-3.27429	0.0014673	0.064583	-1.22026
SPTLC2	0.266378	7.44914	3.27339	0.00147153	0.0646329	-1.2228
NOC2L	-0.215422	3.40963	-3.27202	0.00147798	0.0646526	-1.22666
C11orf86	0.215398	3.82381	3.27197	0.00147818	0.0646526	-1.22678
YBX3	0.151943	10.0035	3.26691	0.00150221	0.065566	-1.24101
NPC1	-0.240022	7.83994	-3.26019	0.00153461	0.0666744	-1.25985
NXT1	0.350609	7.70722	3.26003	0.00153538	0.0666744	-1.26029
MRPL18	-0.18509	9.11458	-3.25966	0.00153719	0.0666744	-1.26133
ATP5PO	-0.295064	4.01316	-3.25792	0.00154571	0.0668717	-1.26621
ETS1	0.171617	11.7238	3.25742	0.00154815	0.0668717	-1.2676
ODAD4	0.23622	4.07592	3.25561	0.0015571	0.0671194	-1.27269
C10orf62	0.138253	3.08328	3.25375	0.00156631	0.067285	-1.27789
SIGLEC8	0.127121	2.7414	3.25343	0.00156787	0.067285	-1.27877
ORM1	0.493112	4.46805	3.25288	0.00157062	0.067285	-1.28031
GATC	0.427606	4.97987	3.25152	0.00157739	0.0674368	-1.28411
AMMECR1L	-0.164107	8.76422	-3.25052	0.00158243	0.0675136	-1.28692
ATP6	0.138581	12.0744	3.24771	0.00159656	0.0679778	-1.29477
TNFSF8	-0.26433	4.34813	-3.2469	0.00160068	0.0680073	-1.29704
ZNF350	-0.24001	6.49952	-3.24629	0.00160378	0.0680073	-1.29874
MAP4K1	-0.337802	7.66671	-3.24538	0.00160841	0.0680656	-1.30129
MPHOSPH10	-0.162875	9.88999	-3.24407	0.00161507	0.0682033	-1.30493
NUDT16L1	-0.258335	7.14876	-3.24346	0.00161821	0.0682033	-1.30664
TTC32	0.210832	9.98526	3.24222	0.00162453	0.0683319	-1.31008
OR1I1	0.124624	3.75928	3.23725	0.00165031	0.0692707	-1.32396
IRS1	0.238028	7.68501	3.23609	0.00165637	0.0692707	-1.3272
ZBTB49	-0.33717	5.76494	-3.2347	0.00166363	0.0692707	-1.33105
ZNF850	-0.336829	5.76373	-3.23451	0.00166466	0.0692707	-1.3316
MRPS5	-0.152168	10.6352	-3.23386	0.00166808	0.0692707	-1.3334
SEMA3A	0.164534	2.74833	3.23352	0.00166984	0.0692707	-1.33433
METTL22	0.319204	7.8548	3.23327	0.00167119	0.0692707	-1.33505
FMNL1	-0.386235	6.10331	-3.23284	0.00167341	0.0692707	-1.33622
FAM13B	-0.130645	10.0289	-3.23113	0.0016825	0.069509	-1.34099
DERA	0.156427	8.95017	3.23022	0.00168734	0.0695713	-1.34353
SYF2	0.294406	3.29238	3.22877	0.00169505	0.069618	-1.34754
PNRC1	0.12878	9.70364	3.22842	0.00169693	0.069618	-1.34852
QDPR	-0.272821	6.56257	-3.22791	0.00169966	0.069618	-1.34994
ARL16	-0.302714	7.94831	-3.22751	0.00170182	0.069618	-1.35106
NDUFAF7	-0.194216	7.19055	-3.22668	0.0017063	0.0696442	-1.35337
HEATR5A-DT	-0.127313	2.61216	-3.22615	0.00170914	0.0696442	-1.35484
ZSWIM9	0.164597	5.20564	3.2231	0.00172563	0.0701081	-1.3633
JOSD1	0.191188	8.73756	3.22281	0.00172725	0.0701081	-1.36413
YPEL3-DT	-0.239077	7.46138	-3.22026	0.00174113	0.0704343	-1.37118
CKAP2	0.372583	4.65495	3.2201	0.00174204	0.0704343	-1.37164
DUSP15	0.203116	3.88398	3.218	0.00175357	0.0706272	-1.37746
ZSCAN22	-0.246882	4.96249	-3.218	0.00175358	0.0706272	-1.37746
ARMC10	-0.179591	7.83781	-3.21607	0.00176426	0.0709206	-1.38281
PGBD2	-0.218649	7.1062	-3.21335	0.00177944	0.0713933	-1.39036
REG1B	0.11974	2.59987	3.21145	0.00179011	0.0716833	-1.39562
TOGARAM1	-0.204384	6.07669	-3.21042	0.00179587	0.0717764	-1.39845
LENG1	-0.198049	5.38082	-3.20869	0.00180568	0.0720305	-1.40325
C7orf77	0.108478	2.53812	3.20749	0.00181251	0.0721252	-1.40657
GCC2	-0.178973	9.81416	-3.20706	0.00181497	0.0721252	-1.40777
ZNF766	-0.192988	7.50271	-3.20514	0.00182592	0.0724224	-1.41306
IRS2	0.361246	9.99713	3.20337	0.00183611	0.0726883	-1.41796
PSMA3	-0.137346	9.46143	-3.19851	0.0018643	0.073566	-1.43138
LRR1	-0.24083	5.69039	-3.19833	0.00186533	0.073566	-1.43187
GTF2H2B	-0.417355	9.02115	-3.19425	0.00188935	0.0742878	-1.44313
LNX2	-0.20406	7.47346	-3.19401	0.00189075	0.0742878	-1.44378
AUH	0.188053	6.76963	3.19311	0.00189614	0.0743593	-1.44629
UTP15	-0.232592	4.97183	-3.19013	0.00191386	0.074875	-1.45447
H2BC21	0.369651	10.547	3.18947	0.00191784	0.074875	-1.4563
DDX1	-0.113046	9.78563	-3.18868	0.00192261	0.074875	-1.45849
BCL6	0.232515	10.7742	3.1885	0.00192364	0.074875	-1.45896
RHO	0.10175	3.05099	3.18665	0.0019348	0.07499	-1.46405
LINC01737	0.102826	2.71	3.18573	0.00194042	0.07499	-1.4666
ZCCHC7	0.280645	7.24569	3.18478	0.00194619	0.07499	-1.46921
FTH1P5	0.146051	10.6873	3.18448	0.00194797	0.07499	-1.47002
GABARAPL1	0.378914	6.87457	3.18447	0.00194806	0.07499	-1.47006
ZNF2	-0.272834	6.74416	-3.18401	0.00195084	0.07499	-1.47131
CLIC5	-0.372515	4.89549	-3.18386	0.00195176	0.07499	-1.47173
DIS3L	-0.230249	7.38437	-3.18325	0.00195553	0.0749968	-1.47343
RWDD1	0.152297	10.0732	3.18212	0.0019624	0.0751223	-1.47652
RTL8A	-0.259673	3.78229	-3.18104	0.00196902	0.0752074	-1.47948
ALMS1-IT1	0.279202	6.98801	3.18027	0.0019738	0.0752074	-1.48161
ACTA2	-0.341685	4.56266	-3.18	0.00197544	0.0752074	-1.48234
MAK16	-0.175207	10.0907	-3.17883	0.00198266	0.0753448	-1.48555
TSPAN33	0.274833	7.44168	3.17631	0.00199834	0.0757078	-1.49248
RAB9A	-0.152776	8.2923	-3.17613	0.00199947	0.0757078	-1.49298
CCNL2	-0.222305	8.96032	-3.17386	0.00201365	0.0760351	-1.49919
STK38L	-0.204092	8.3451	-3.17358	0.00201541	0.0760351	-1.49996
LOC101929488	0.133068	2.91675	3.17211	0.00202466	0.0762464	-1.50399
SPG7	-0.279013	5.82833	-3.17077	0.00203317	0.0762768	-1.50768
TAMALIN	0.255118	5.49027	3.17037	0.00203572	0.0762768	-1.50878
TTC9C	-0.34301	5.1498	-3.17023	0.0020366	0.0762768	-1.50916
VEGFA	0.361182	8.23095	3.16968	0.00204009	0.0762768	-1.51066
RAPGEF2	0.237815	4.09266	3.1648	0.00207129	0.076682	-1.52401
KMT2B	-0.341372	5.19979	-3.1646	0.00207259	0.076682	-1.52456
SHC2	0.17761	3.21056	3.16457	0.0020728	0.076682	-1.52465
KBTBD7	-0.346721	6.28958	-3.16384	0.00207751	0.076682	-1.52664
H2BC9	0.354251	5.27323	3.16383	0.00207758	0.076682	-1.52667
THAP1	-0.239651	9.06723	-3.16341	0.0020803	0.076682	-1.52783
FBXL8	-0.154962	3.7158	-3.16314	0.00208204	0.076682	-1.52856
HS3ST3B1	-0.316863	5.29441	-3.16283	0.00208407	0.076682	-1.52942
ABCA11P	-0.260444	3.86412	-3.16265	0.0020852	0.076682	-1.52989
ANP32A	0.109771	10.844	3.16174	0.00209111	0.076682	-1.53238
PER2	-0.14575	9.9304	-3.16157	0.00209227	0.076682	-1.53287
ZSWIM4	0.252363	3.46699	3.16114	0.00209504	0.076682	-1.53403
PSMD6-AS2	0.318229	6.36089	3.15762	0.00211811	0.0773909	-1.54366
LYRM1	0.123985	9.93451	3.15379	0.00214344	0.0781792	-1.5541
NAGK	-0.345595	9.22718	-3.15276	0.00215033	0.0782936	-1.55692
BOD1	-0.178671	8.55798	-3.15157	0.00215825	0.078387	-1.56016
PDRG1	-0.273468	6.59832	-3.15125	0.0021604	0.078387	-1.56103
CETN3	-0.249114	7.23083	-3.1504	0.00216612	0.078458	-1.56336
LINC01003	0.24856	6.96158	3.14978	0.00217026	0.0784715	-1.56503
H1-0	0.367131	7.71356	3.14913	0.00217466	0.0784947	-1.56681
LCNL1	-0.219	3.32246	-3.14755	0.00218538	0.0787453	-1.57113
CDYL	-0.105273	8.57529	-3.14407	0.00220908	0.079462	-1.58061
BAHD1	-0.200201	6.14012	-3.14058	0.00223304	0.0800884	-1.59008
EGOT	0.433433	4.55118	3.14042	0.00223417	0.0800884	-1.59053
POLR1H	-0.265865	6.944	-3.13857	0.00224701	0.0804107	-1.59556
DDX50	0.172144	3.20062	3.13711	0.00225716	0.0806354	-1.59952
NOCT	0.414634	7.65304	3.13595	0.00226529	0.0807874	-1.60268
ZFYVE9	-0.282356	4.43051	-3.13313	0.00228516	0.0813572	-1.61035
UBALD2	0.212162	9.17672	3.13089	0.00230098	0.0817767	-1.6164
CPN2	0.0932977	2.4675	3.13036	0.00230478	0.0817767	-1.61785
VRK1	0.131019	8.04932	3.12917	0.00231328	0.0819387	-1.62108
TMEM87B	-0.178433	9.11728	-3.1245	0.00234688	0.0829332	-1.63374
RRN3P3	-0.353169	6.34733	-3.12371	0.00235255	0.0829332	-1.63586
TMEM39A	-0.246297	7.41573	-3.12362	0.00235328	0.0829332	-1.63613
GRPEL2	-0.196379	9.98815	-3.12293	0.00235828	0.0829692	-1.63799
FARSA	-0.293502	6.13222	-3.12148	0.00236881	0.0831994	-1.64191
NCOA7	0.310405	3.54913	3.12068	0.00237466	0.0832646	-1.64407
IPP	-0.363481	4.09426	-3.11893	0.00238754	0.0835758	-1.64882
RLF	0.138221	8.46332	3.1182	0.00239289	0.083623	-1.65078
TFDP2	0.253238	7.80623	3.11757	0.00239758	0.0836466	-1.6525
HOMER2	-0.290758	3.12975	-3.11557	0.00241237	0.0840222	-1.6579
CSNK1G3	0.173269	8.03149	3.11482	0.00241795	0.0840763	-1.65992
ZNF561-AS1	-0.201194	3.94963	-3.11172	0.00244112	0.0846536	-1.66829
HNMT	0.18494	3.37905	3.11151	0.00244267	0.0846536	-1.66885
PGLS	0.303404	4.60062	3.11016	0.0024529	0.0848298	-1.67251
ZNF436	-0.222837	6.59167	-3.10975	0.00245596	0.0848298	-1.67361
TMEM204	-0.508989	7.15602	-3.10922	0.00245995	0.0848298	-1.67503
ARID1A	0.145856	3.05404	3.10685	0.00247794	0.0851065	-1.68142
CUL3	-0.230486	8.50797	-3.10665	0.0024795	0.0851065	-1.68198
XPO4	0.228269	6.8242	3.10585	0.00248562	0.0851065	-1.68413
ZNF547	-0.351835	3.95731	-3.10571	0.00248664	0.0851065	-1.6845
RARB-AS1	0.132497	3.05697	3.10549	0.00248838	0.0851065	-1.68511
SNAI3-AS1	-0.331292	7.23031	-3.10489	0.00249291	0.085122	-1.6867
ZNF260	-0.23324	9.30924	-3.10397	0.00250002	0.0851285	-1.6892
RREB1	-0.102504	11.2168	-3.10345	0.00250398	0.0851285	-1.69059
BRF2	-0.278311	4.27643	-3.1029	0.0025082	0.0851285	-1.69207
IZUMO1	0.110671	2.59283	3.10242	0.0025119	0.0851285	-1.69336
PCDHGB6	0.102091	2.4807	3.10164	0.0025179	0.0851285	-1.69545
STK38	-0.368262	6.82331	-3.10161	0.00251814	0.0851285	-1.69553
LINS1	-0.235333	7.39856	-3.10116	0.00252166	0.0851285	-1.69676
KHDRBS2	0.289557	3.41694	3.09611	0.002561	0.0861423	-1.71033
LINC02709	0.113392	2.49765	3.09602	0.00256171	0.0861423	-1.71057
H2AJ	0.234942	6.94023	3.09572	0.00256408	0.0861423	-1.71139
HIKESHI	0.223497	8.60135	3.09209	0.0025928	0.0867818	-1.72115
DUSP7	-0.222061	8.80961	-3.09181	0.002595	0.0867818	-1.72189
DUSP6	-0.197993	11.3392	-3.09174	0.00259559	0.0867818	-1.72209
ZNF134	-0.223671	5.53841	-3.09014	0.00260833	0.0870155	-1.72639
PSMD2	-0.177824	8.90927	-3.08981	0.00261092	0.0870155	-1.72726
TCF4	0.23404	8.71447	3.08855	0.00262104	0.0872133	-1.73065
CACUL1	0.274847	3.62165	3.08709	0.0026328	0.0873137	-1.73457
ABHD6	-0.245081	6.29031	-3.08684	0.00263478	0.0873137	-1.73523
SLAMF1	-0.474723	4.38924	-3.08631	0.00263906	0.0873137	-1.73665
FITM2	-0.269476	5.32616	-3.0861	0.0026408	0.0873137	-1.73723
CD55	0.218838	8.87685	3.08503	0.00264943	0.0874604	-1.74008
ZC3HC1	-0.220554	6.4437	-3.0842	0.00265616	0.0875442	-1.74231
CD40LG	-0.344477	5.87526	-3.08333	0.00266326	0.0876398	-1.74465
IFRD1	0.168331	10.1205	3.08096	0.00268264	0.0881385	-1.751
TTC17	0.180727	6.18784	3.07995	0.00269091	0.0882712	-1.7537
DNAJC19	-0.144546	7.05821	-3.07785	0.00270819	0.0885923	-1.75931
TMED6	-0.301574	4.72568	-3.07737	0.00271221	0.0885923	-1.7606
SDE2	0.255787	4.06919	3.07722	0.00271344	0.0885923	-1.761
BRD8	-0.228058	9.29487	-3.07569	0.00272617	0.088869	-1.7651
GLIDR	0.315814	7.79324	3.0734	0.00274523	0.0893506	-1.7712
ATG7	0.404339	6.87046	3.07103	0.00276522	0.0897294	-1.77756
MBOAT1	-0.185093	10.1561	-3.071	0.00276547	0.0897294	-1.77764
GXYLT1	-0.215808	7.4247	-3.06737	0.00279618	0.0905848	-1.78731
COX11	-0.231945	7.85259	-3.06492	0.00281716	0.0911231	-1.79385
H1-4	0.145494	3.39391	3.06349	0.00282945	0.0913788	-1.79766
H2BC14	0.193719	2.86133	3.06187	0.00284349	0.0915537	-1.80199
QSER1	0.160279	3.23413	3.06185	0.00284364	0.0915537	-1.80204
CNBD2	0.103228	2.50669	3.0607	0.00285357	0.0917319	-1.80509
ZNF140	-0.166355	9.49487	-3.05976	0.00286176	0.0918537	-1.8076
MRPS31	-0.176436	9.91668	-3.05916	0.00286695	0.091879	-1.80919
YPEL5	0.151567	11.2517	3.05816	0.00287573	0.0919954	-1.81186
STYK1	-0.193749	2.97707	-3.05689	0.00288688	0.0919954	-1.81525
FLT3	-0.298382	4.0634	-3.05649	0.0028904	0.0919954	-1.81632
DTX2	-0.238684	4.00317	-3.05629	0.00289212	0.0919954	-1.81684
NAT1	-0.25052	6.48549	-3.05623	0.00289263	0.0919954	-1.81699
PIK3CD	-0.089783	11.1164	-3.05485	0.0029048	0.0921373	-1.82067
BCL7A	0.373448	6.6454	3.05472	0.00290593	0.0921373	-1.82101
H2BC6	0.271142	7.15404	3.05203	0.00292977	0.0927523	-1.82816
LOC101927972	0.102922	2.55316	3.05038	0.00294449	0.0930097	-1.83254
UTP14C	-0.175051	9.31171	-3.05012	0.00294682	0.0930097	-1.83323
ZNF195	-0.173135	7.92502	-3.04913	0.00295575	0.0930171	-1.83588
STING1	-0.360905	6.50583	-3.04853	0.00296107	0.0930171	-1.83745
MED19	0.230391	7.20159	3.04811	0.00296488	0.0930171	-1.83858
MRPL46	-0.192119	7.97054	-3.04811	0.00296489	0.0930171	-1.83858
ZNF526	-0.234006	3.95121	-3.04686	0.00297615	0.0931049	-1.8419
JAG1	0.14869	2.78221	3.04681	0.00297661	0.0931049	-1.84203
SIK3	0.23128	3.03721	3.04544	0.00298902	0.0933533	-1.84567
PDE7A	-0.28318	9.13154	-3.04464	0.00299626	0.0934393	-1.84779
SLC39A6	-0.203465	3.7567	-3.04336	0.00300787	0.0936615	-1.85117
ZNF470	-0.29066	3.86839	-3.04056	0.00303352	0.0943194	-1.8586
GLYATL1	0.320179	3.07796	3.03848	0.00305271	0.0947748	-1.86411
SIRPB2	-0.364892	7.25501	-3.03788	0.00305823	0.094805	-1.86569
GDAP1L1	0.15642	2.9044	3.03683	0.00306795	0.0948287	-1.86847
ARPP19	0.193333	6.34697	3.03682	0.00306808	0.0948287	-1.86851
ABHD13	0.247813	6.237	3.03503	0.0030847	0.0952012	-1.87323
MRPL22	-0.109937	9.07457	-3.03441	0.00309051	0.0952399	-1.87487
MIR29B2CHG	-0.335003	6.55153	-3.03318	0.00310201	0.0954531	-1.87812
TMEM11	-0.278944	7.36599	-3.03264	0.00310713	0.0954699	-1.87956
HERC4	-0.383703	3.74598	-3.03117	0.00312098	0.0955589	-1.88345
PPWD1	-0.240219	9.71789	-3.03112	0.0031214	0.0955589	-1.88357
PLK2	0.356924	3.83995	3.03087	0.00312377	0.0955589	-1.88423
NAA30	-0.234096	8.09888	-3.02815	0.00314954	0.0962063	-1.89141
PTPRN2-AS1	-0.186073	3.57198	-3.02738	0.00315691	0.0962904	-1.89346
ZNF14	-0.276769	8.44988	-3.0236	0.0031931	0.0971931	-1.90342
TEP1	0.150292	2.89041	3.02332	0.00319582	0.0971931	-1.90416
DEPDC7	-0.32888	4.89179	-3.02143	0.00321411	0.097607	-1.90915
UBE2F	0.1523	9.70414	3.01951	0.00323274	0.0977279	-1.9142
ZNF250	-0.192217	4.37258	-3.01936	0.00323426	0.0977279	-1.91461
SRSF1	-0.291501	4.67373	-3.01933	0.00323452	0.0977279	-1.91468
MCAT	-0.236804	3.80717	-3.01908	0.0032369	0.0977279	-1.91532
STK4	-0.301565	7.91906	-3.01807	0.00324684	0.0977279	-1.918
CACNA2D1	0.110617	2.69659	3.01713	0.00325604	0.0977279	-1.92047
LOC105376586	0.115051	2.74939	3.01703	0.00325703	0.0977279	-1.92074
APOA2	0.145831	2.81083	3.0167	0.00326022	0.0977279	-1.92159
USP5	-0.155966	4.7093	-3.0167	0.00326025	0.0977279	-1.9216
CALM1	-0.255281	9.19754	-3.01482	0.00327873	0.0981407	-1.92654
LRRC36	-0.28794	4.35955	-3.01429	0.00328401	0.0981581	-1.92795
ACAP2	0.191233	8.01626	3.01324	0.00329443	0.0983287	-1.93071
ANKRD13B	0.229517	4.64987	3.01236	0.00330313	0.0984475	-1.93302
NHLRC2	-0.178357	9.80203	-3.01136	0.00331311	0.0986039	-1.93565
ZEB2	0.156337	10.5684	3.01019	0.00332478	0.0988104	-1.93872
RBM5	-0.271786	9.26475	-3.00943	0.0033324	0.098896	-1.94072
ZHX1-C8orf76	0.244181	5.37262	3.0064	0.00336287	0.0996584	-1.94867
CRTAM	-0.226974	9.09367	-3.00449	0.00338229	0.100092	-1.9537
ZBTB20	0.358135	7.40783	3.00303	0.00339708	0.100387	-1.95751
SLC43A1	-0.201137	4.96633	-3.00125	0.00341538	0.100514	-1.9622
ITIH3	0.129341	2.74604	3.00111	0.00341681	0.100514	-1.96256
CASP3	-0.199342	8.26153	-3.00099	0.003418	0.100514	-1.96287
TMEM97	0.142327	3.01564	3.00073	0.00342064	0.100514	-1.96354
C3orf62	-0.167413	2.89396	-2.99936	0.00343473	0.100786	-1.96713
YARS2	-0.111948	7.16021	-2.99561	0.00347365	0.101687	-1.97696
GALNT7	-0.128742	9.12261	-2.99516	0.00347833	0.101687	-1.97814
APBB2	0.304141	3.48865	2.9947	0.00348311	0.101687	-1.97934
DOCK2	0.130029	3.37946	2.99452	0.00348494	0.101687	-1.97979
CDC123	-0.125714	8.40649	-2.99385	0.00349198	0.10175	-1.98156
CDK4	-0.25671	6.93088	-2.9909	0.00352297	0.10245	-1.98927
LOC374443	-0.219183	5.61116	-2.99063	0.00352582	0.10245	-1.98997
PYGO2	-0.150853	9.79463	-2.98984	0.00353418	0.10255	-1.99204
ZNF639	0.165754	7.58069	2.98875	0.00354575	0.10259	-1.99489
ANAPC5	-0.212895	10.2613	-2.988	0.00355368	0.10259	-1.99684
LINC01465	0.287224	4.08248	2.98707	0.00356361	0.10259	-1.99927
TNFRSF8	-0.29349	5.46202	-2.98573	0.00357797	0.10259	-2.00278
TWNK	-0.324885	5.51574	-2.98554	0.00357993	0.10259	-2.00326
SLC1A5	-0.333157	4.90192	-2.98393	0.0035973	0.10259	-2.00748
SMG9	-0.284856	4.87275	-2.98375	0.00359915	0.10259	-2.00793
BTN2A1	-0.226771	8.75762	-2.98322	0.00360487	0.10259	-2.00931
PFKFB3	0.222794	11.3331	2.98236	0.00361415	0.10259	-2.01156
SMCR5	0.120532	3.09136	2.98235	0.00361425	0.10259	-2.01158
EGLN1	0.145424	7.34672	2.98222	0.00361565	0.10259	-2.01192
EID2	-0.227804	5.79264	-2.98207	0.00361727	0.10259	-2.01231
RXFP2	-0.208781	3.04822	-2.98197	0.00361841	0.10259	-2.01259
KLF13	0.198009	3.93565	2.98188	0.00361938	0.10259	-2.01282
ADCY8	0.12862	3.15057	2.98181	0.00362013	0.10259	-2.013
ARID5B	0.219174	3.22668	2.98179	0.00362033	0.10259	-2.01305
LOC497256	0.0942771	2.55159	2.98154	0.00362304	0.10259	-2.0137
LINC01355	-0.419667	5.8073	-2.98145	0.00362405	0.10259	-2.01394
DDN	0.128115	3.71438	2.97949	0.00364528	0.102701	-2.01904
FUS	0.480976	6.93173	2.97946	0.00364562	0.102701	-2.01912
RMI1	-0.193193	8.76652	-2.97903	0.00365032	0.102701	-2.02024
SCAMP3	-0.126499	8.31792	-2.97895	0.00365123	0.102701	-2.02046
VGF	0.118751	3.67086	2.97713	0.00367108	0.102701	-2.02519
DBR1	-0.127497	8.43356	-2.97652	0.0036778	0.102701	-2.02678
PPP2R3C	-0.307079	5.42965	-2.97609	0.00368248	0.102701	-2.02789
CCDC71	0.181417	3.74966	2.97602	0.00368335	0.102701	-2.0281
SERTAD2	0.152374	10.6115	2.97522	0.00369212	0.102701	-2.03017
PVRIG	-0.283733	7.61188	-2.97463	0.00369864	0.102701	-2.03171
VIM	0.460978	5.91416	2.97433	0.00370197	0.102701	-2.03249
KLRA1P	-0.330936	4.07978	-2.97393	0.00370629	0.102701	-2.03351
GPR135	0.107682	2.65322	2.97378	0.00370799	0.102701	-2.03391
LAT	-0.331299	8.03868	-2.97377	0.00370807	0.102701	-2.03393
SIRT3	-0.202759	6.21112	-2.9732	0.00371444	0.102701	-2.03542
FOXK2	0.129615	7.19062	2.97238	0.00372357	0.102701	-2.03756
LOC100128108	0.217604	8.67788	2.97227	0.00372473	0.102701	-2.03784
GTF2IRD2	0.256687	7.63166	2.97216	0.003726	0.102701	-2.03813
LILRA4	-0.415405	6.98704	-2.97212	0.00372638	0.102701	-2.03822
FPGT	-0.23374	8.28886	-2.97212	0.00372644	0.102701	-2.03824
GRB2	0.216043	5.92685	2.97072	0.00374205	0.102995	-2.04188
ZNF326	0.192481	7.56883	2.96974	0.00375293	0.103158	-2.04441
PAFAH1B2	0.147156	3.05924	2.96755	0.00377752	0.103567	-2.05011
CUL4A	-0.147101	8.30796	-2.96718	0.00378167	0.103567	-2.05106
TMEM41B	-0.132519	11.1823	-2.96703	0.00378333	0.103567	-2.05144
UTP6	-0.148712	9.7888	-2.96665	0.00378764	0.103567	-2.05244
TMEM186	-0.28019	6.37012	-2.96481	0.00380849	0.104001	-2.05722
KLHL22	-0.181324	3.49287	-2.96263	0.0038333	0.104541	-2.06288
CEP20	-0.117739	10.1919	-2.95955	0.0038686	0.105186	-2.07087
LOC101927723	0.312935	3.28246	2.95947	0.00386951	0.105186	-2.07107
ENPP2	0.437885	7.41939	2.95924	0.00387207	0.105186	-2.07165
MRPL45P2	0.214466	6.88306	2.9583	0.00388291	0.105242	-2.07408
SLC7A6	-0.242459	6.38466	-2.95819	0.00388423	0.105242	-2.07438
TMEM199	-0.252386	6.35382	-2.95659	0.00390272	0.105606	-2.07851
MAP3K4	-0.23967	6.81476	-2.95525	0.00391836	0.105759	-2.082
CBY1	-0.146075	2.95926	-2.95523	0.00391852	0.105759	-2.08203
ARL8A	0.16429	7.36819	2.95434	0.00392892	0.105903	-2.08434
PWP1	0.177434	7.13691	2.95286	0.0039462	0.106232	-2.08817
LIME1	-0.291081	6.03699	-2.95155	0.00396155	0.106424	-2.09155
EIF4ENIF1	-0.114796	7.99654	-2.95138	0.00396355	0.106424	-2.09199
AIF1	-0.102848	2.64241	-2.94949	0.00398595	0.106888	-2.09689
TUBG1	-0.247693	3.78084	-2.94745	0.00401007	0.107272	-2.10215
FNBP4	-0.110947	11.6911	-2.94741	0.00401055	0.107272	-2.10225
MICA-AS1	-0.390417	7.34238	-2.94568	0.00403124	0.107687	-2.10673
SPEF2	-0.274967	4.67191	-2.94411	0.00405003	0.108051	-2.11078
RFX3	0.185782	3.46066	2.94321	0.0040608	0.1082	-2.11309
TDP2	-0.104027	9.17861	-2.94261	0.004068	0.108253	-2.11464
LRRC34	-0.18633	4.21366	-2.94158	0.0040805	0.108448	-2.11731
SERINC1	-0.158873	9.25527	-2.93882	0.004114	0.10912	-2.12442
PRKCA-AS1	0.0943298	2.3937	2.93842	0.00411878	0.10912	-2.12543
STMN1	0.183615	3.14742	2.9382	0.0041215	0.10912	-2.12601
CLN8	0.305372	7.31758	2.93757	0.00412925	0.109187	-2.12764
SKP2	-0.135058	10.1126	-2.9359	0.00414958	0.109571	-2.13192
SLC25A19	-0.298322	6.02669	-2.93552	0.00415429	0.109571	-2.1329
ZFAT	-0.307572	4.35895	-2.93356	0.00417849	0.10969	-2.13796
DHX9	-0.139891	9.57021	-2.93333	0.00418123	0.10969	-2.13853
TMC8	-0.281785	10.3393	-2.93321	0.00418272	0.10969	-2.13884
TARBP1	-0.202481	9.44069	-2.93283	0.00418742	0.10969	-2.13982
ZAP70	-0.288753	7.40534	-2.9327	0.00418907	0.10969	-2.14016
TMEM128	-0.157618	8.75264	-2.93197	0.00419816	0.10969	-2.14205
GCDH	-0.268387	6.57815	-2.93195	0.00419837	0.10969	-2.14209
HP	0.632915	6.81026	2.93175	0.00420084	0.10969	-2.1426
AHNAK2	0.342001	4.8246	2.93062	0.00421494	0.10992	-2.14552
FPR1	0.38762	3.53052	2.92936	0.00423068	0.110193	-2.14876
MTG2	-0.183818	3.9084	-2.92655	0.00426588	0.110971	-2.15597
POLR1C	-0.178087	6.52751	-2.92493	0.00428629	0.111363	-2.16012
EIF4A3	-0.142016	9.75728	-2.92178	0.00432628	0.112263	-2.16819
TTR	-0.0982095	3.0318	-2.91977	0.00435206	0.112524	-2.17336
LINC00892	-0.214632	3.07234	-2.91975	0.00435231	0.112524	-2.17341
DCTN1-AS1	-0.221601	3.02147	-2.91934	0.00435757	0.112524	-2.17446
LONRF2	-0.165906	2.71787	-2.91906	0.00436112	0.112524	-2.17517
CCDC159	-0.224258	6.0441	-2.91875	0.00436512	0.112524	-2.17597
GLE1	-0.233602	5.08604	-2.91847	0.0043687	0.112524	-2.17668
VPS8	-0.264659	3.36547	-2.91787	0.00437641	0.112583	-2.17821
ZNF503	0.370439	4.34424	2.9171	0.00438634	0.112596	-2.18018
ZNF41	-0.214454	3.31841	-2.917	0.0043877	0.112596	-2.18045
ZNF574	-0.212389	5.43019	-2.91541	0.00440821	0.112983	-2.18451
TMF1	-0.143918	9.08457	-2.91453	0.00441964	0.113003	-2.18676
EMC9	-0.210859	6.95274	-2.91449	0.00442018	0.113003	-2.18686
EXOC1	-0.129102	9.09136	-2.91397	0.00442702	0.113003	-2.18821
MAEL	0.149177	2.70622	2.91344	0.00443387	0.113003	-2.18955
TAS2R45	0.217677	3.38648	2.91322	0.00443673	0.113003	-2.19011
ABCA5	-0.252347	8.03643	-2.91286	0.00444147	0.113003	-2.19104
ADGRE3	0.259354	6.33909	2.91211	0.00445131	0.113115	-2.19297
THAP2	-0.28281	5.48908	-2.91069	0.00446991	0.11312	-2.19659
DNAI2	-0.214985	3.40314	-2.91068	0.00447007	0.11312	-2.19662
LRCH1	0.305211	7.07375	2.91031	0.00447495	0.11312	-2.19757
AJM1	0.199063	3.59763	2.91008	0.0044779	0.11312	-2.19814
FAM95C	-0.164665	3.11438	-2.91003	0.0044786	0.11312	-2.19828
CLEC4C	-0.455997	5.29721	-2.90865	0.00449672	0.113374	-2.20179
TIMM17A	-0.161799	7.78677	-2.90844	0.00449953	0.113374	-2.20233
CREBRF	0.261661	5.98231	2.90801	0.00450524	0.113381	-2.20343
FLJ46875	0.235576	6.49666	2.90717	0.00451642	0.113525	-2.20559
BPIFA3	0.101685	2.68737	2.90489	0.0045467	0.114149	-2.21139
ZNF81	0.166736	2.87737	2.90307	0.00457114	0.11449	-2.21605
ARCN1	-0.188405	10.0982	-2.90306	0.00457125	0.11449	-2.21607
C2orf83	0.0983372	2.55364	2.90216	0.00458324	0.114517	-2.21835
GDPD5	-0.505336	5.97305	-2.90216	0.00458332	0.114517	-2.21836
NAP1L2	-0.600798	5.61875	-2.9005	0.00460573	0.114758	-2.2226
IGSF22	-0.186981	5.61226	-2.89967	0.00461696	0.114758	-2.22472
CORT	0.173585	3.82591	2.89954	0.00461867	0.114758	-2.22504
DLEU2	-0.315694	7.04965	-2.89931	0.00462176	0.114758	-2.22562
DGKE	0.291028	7.11837	2.89864	0.00463083	0.114758	-2.22732
CLN3	-0.269579	6.72291	-2.89833	0.00463513	0.114758	-2.22813
GTDC1	0.157684	7.25651	2.89825	0.00463616	0.114758	-2.22832
GDPD3	-0.245509	7.35602	-2.89812	0.00463796	0.114758	-2.22866
ZNF227	-0.209829	5.91507	-2.89711	0.00465167	0.114758	-2.23122
MAP2K3	0.153096	8.57869	2.89668	0.00465762	0.114758	-2.23233
CCDC113	-0.198907	3.18482	-2.89667	0.00465775	0.114758	-2.23236
MLEC	-0.176127	7.22442	-2.89658	0.00465898	0.114758	-2.23258
ADGRA1	0.135707	2.78769	2.89486	0.00468251	0.115084	-2.23696
TRIM44	0.237304	5.13568	2.89464	0.00468542	0.115084	-2.2375
LAX1	-0.310824	5.31651	-2.8944	0.00468874	0.115084	-2.23811
LOC101928651	0.0966111	2.65272	2.89277	0.00471122	0.1155	-2.24227
DNAJB4	-0.314281	5.05552	-2.89217	0.00471952	0.115567	-2.2438
ZNF770	-0.24055	7.9548	-2.8903	0.00474543	0.116066	-2.24855
NDST1	0.317446	6.23348	2.8898	0.00475239	0.1161	-2.24982
ELOA-AS1	-0.180694	6.85185	-2.88936	0.00475848	0.116112	-2.25093
SNHG15	0.200212	8.67961	2.88871	0.0047675	0.116197	-2.25258
ZNF608	0.312746	3.86287	2.88797	0.00477777	0.116311	-2.25445
H3C8	0.206029	3.96392	2.88716	0.00478922	0.116344	-2.25652
VAV3	0.17447	7.24599	2.88708	0.00479028	0.116344	-2.25672
MINPP1	-0.296532	6.27524	-2.88581	0.00480807	0.11642	-2.25993
LINC00423	0.129038	3.1614	2.8857	0.00480971	0.11642	-2.26023
SKP1	0.125408	10.2521	2.88566	0.00481016	0.11642	-2.26031
TSPYL5	0.297592	7.64054	2.88524	0.00481619	0.116431	-2.2614
GORASP2	-0.172194	8.40598	-2.88445	0.00482724	0.116563	-2.26339
ZSCAN21	-0.259919	6.48684	-2.88381	0.00483628	0.116647	-2.26501
ZNF416	-0.246577	4.44249	-2.88341	0.00484189	0.116647	-2.26602
ASCC3	0.121372	8.77817	2.88124	0.00487273	0.117097	-2.27153
PELI1	0.146945	9.59151	2.88074	0.00487987	0.117097	-2.2728
ZNF45	-0.240893	5.31467	-2.88068	0.00488069	0.117097	-2.27294
BORCS8	-0.161435	8.58761	-2.88052	0.00488301	0.117097	-2.27336
CYP20A1	0.128485	7.25989	2.87829	0.00491487	0.117324	-2.279
DNAAF10	-0.210661	6.61624	-2.87798	0.00491936	0.117324	-2.27979
C5orf49	-0.0980269	2.7904	-2.87753	0.00492576	0.117324	-2.28092
ARFIP2	-0.373829	5.84699	-2.87726	0.00492961	0.117324	-2.2816
MTRF1	-0.201035	9.23255	-2.87719	0.00493071	0.117324	-2.28179
HAUS8	-0.226126	5.83344	-2.87715	0.00493127	0.117324	-2.28189
ZNF407-AS1	-0.227607	7.35893	-2.87711	0.00493186	0.117324	-2.282
CCDC171	0.241012	2.92662	2.87479	0.0049653	0.117985	-2.28786
SNHG12	-0.123473	12.1927	-2.87324	0.00498777	0.118369	-2.29178
CRIP2	-0.168737	4.2629	-2.8729	0.0049928	0.118369	-2.29265
ALDH1A1	-0.382046	9.27326	-2.87178	0.005009	0.11851	-2.29546
ZIC5	0.106428	2.76365	2.87171	0.0050101	0.11851	-2.29565
AKAP8	-0.213821	6.80068	-2.87027	0.00503113	0.118873	-2.29928
ST8SIA1	0.335687	5.29359	2.86914	0.00504768	0.119129	-2.30213
TANGO6	-0.1902	4.82129	-2.86794	0.0050654	0.119309	-2.30517
NMNAT1	-0.208191	5.56052	-2.86736	0.00507396	0.119309	-2.30663
TMEM177	-0.314121	3.6126	-2.8668	0.00508223	0.119309	-2.30805
LINC02431	0.102646	2.53685	2.86649	0.00508673	0.119309	-2.30882
GNAI1	0.325225	4.67885	2.86606	0.00509314	0.119309	-2.30991
ZNF79	-0.254551	5.46159	-2.866	0.00509404	0.119309	-2.31006
ZDHHC13	-0.124169	8.46198	-2.86591	0.00509536	0.119309	-2.31029
MCF2L-AS1	-0.201429	4.56358	-2.86545	0.00510227	0.119337	-2.31146
KCNQ1DN	0.165135	2.99523	2.86483	0.00511148	0.119419	-2.31302
KCTD6	-0.252755	4.50225	-2.86394	0.00512465	0.11951	-2.31526
TARS2	-0.16979	5.54232	-2.8637	0.00512819	0.11951	-2.31585
IFT46	-0.18355	5.48348	-2.86341	0.00513257	0.11951	-2.31659
LINC00907	-0.148776	2.78458	-2.86209	0.00515225	0.119834	-2.31991
LOC101927604	0.133094	2.7879	2.86146	0.00516171	0.119921	-2.3215
SNORD89	0.236275	5.97965	2.86034	0.00517859	0.119925	-2.32433
LOC102724156	0.13643	3.68302	2.85984	0.00518603	0.119925	-2.32558
GADD45B	0.359909	7.23785	2.85962	0.00518937	0.119925	-2.32614
KCTD21	-0.299451	5.13333	-2.85961	0.00518957	0.119925	-2.32617
SNUPN	-0.157385	7.64883	-2.85952	0.00519088	0.119925	-2.32639
SNX29	0.285666	3.08724	2.8587	0.00520332	0.119925	-2.32846
KIAA1958	0.280749	5.09394	2.85861	0.00520468	0.119925	-2.32869
REC8	-0.289961	6.30376	-2.8584	0.00520787	0.119925	-2.32922
TKTL2	-0.097798	2.78783	-2.85686	0.00523112	0.120327	-2.33308
CEP19	-0.210166	3.97295	-2.85378	0.00527808	0.121274	-2.34083
CA5A	0.159939	3.11057	2.85237	0.00529979	0.121475	-2.34438
ZBED5-AS1	0.190063	9.83112	2.85217	0.00530287	0.121475	-2.34489
EMC10	-0.239347	7.07614	-2.8519	0.00530699	0.121475	-2.34556
AMER3	0.111332	3.01389	2.8517	0.00531014	0.121475	-2.34607
CAMK1G	0.0949905	2.7427	2.85039	0.00533021	0.121729	-2.34934
CCDC65	-0.303053	6.18306	-2.85004	0.00533572	0.121729	-2.35024
KEAP1	-0.305601	6.63114	-2.84933	0.00534672	0.121729	-2.35202
TEX53	0.087851	2.59719	2.84914	0.00534962	0.121729	-2.35249
NUP43	-0.24134	7.98677	-2.84899	0.00535191	0.121729	-2.35286
PRDM1	0.225684	4.04484	2.84871	0.00535626	0.121729	-2.35357
COG6	-0.218678	8.35158	-2.84725	0.00537902	0.122019	-2.35724
NRROS	-0.368722	4.98978	-2.84714	0.00538069	0.122019	-2.35751
YIPF5	-0.279035	6.7962	-2.84607	0.00539745	0.122158	-2.3602
UBE3A	0.154923	9.36984	2.846	0.00539856	0.122158	-2.36038
CDR1	0.235505	3.40897	2.84542	0.00540752	0.122229	-2.36182
BEX3	0.267431	7.4425	2.84495	0.00541494	0.122249	-2.36301
RYR1	-0.237402	3.30956	-2.84426	0.00542576	0.122249	-2.36474
FBXL3	-0.138919	9.57482	-2.84412	0.00542793	0.122249	-2.36508
WDR20	0.24998	4.79941	2.84387	0.00543185	0.122249	-2.36571
ITPA	-0.168939	8.13638	-2.84317	0.00544294	0.122366	-2.36747
ADCY9	-0.270172	5.67901	-2.84205	0.00546054	0.12263	-2.37027
RTL6	-0.181518	9.90174	-2.83857	0.00551578	0.123737	-2.37899
RNASEH2B	0.242501	7.82936	2.83818	0.00552205	0.123745	-2.37997
RNMT	-0.115679	9.47203	-2.83644	0.00554977	0.124233	-2.3843
NEPRO	-0.215372	4.20704	-2.836	0.00555696	0.12426	-2.38542
UFSP2	-0.139052	7.83372	-2.83486	0.00557515	0.124534	-2.38825
ZSCAN16	-0.164358	8.15709	-2.83376	0.00559291	0.124797	-2.39101
RSRC1	0.179206	6.01562	2.83147	0.0056301	0.125492	-2.39674
TMEM168	-0.122433	9.47218	-2.82955	0.00566127	0.125949	-2.40152
TRIM56	-0.243097	6.6805	-2.82919	0.0056671	0.125949	-2.40241
IRF3	-0.319217	7.20997	-2.8291	0.00566869	0.125949	-2.40266
SARNP	0.173931	9.11421	2.82756	0.00569383	0.126373	-2.40649
AP3B1	0.216116	6.55859	2.82703	0.00570263	0.126434	-2.40782
LOC101927253	0.133255	2.80044	2.82657	0.00571018	0.126466	-2.40897
TMCC1	0.187396	7.04848	2.82534	0.0057305	0.126782	-2.41204
SIPA1L1	0.149625	7.36068	2.8247	0.00574092	0.126848	-2.41361
RBMY3AP	0.102451	2.60446	2.82442	0.00574566	0.126848	-2.41433
POC5	-0.175118	7.59702	-2.82405	0.0057518	0.12685	-2.41525
POLR2K	0.151791	8.17712	2.82136	0.00579648	0.127604	-2.42195
ZNF28	-0.288078	3.3548	-2.82126	0.00579822	0.127604	-2.4222
CBFA2T3	-0.275689	7.72341	-2.82038	0.00581291	0.127634	-2.42439
TRIP6	-0.19776	5.21135	-2.82027	0.00581461	0.127634	-2.42465
SIGMAR1	-0.240319	6.29354	-2.82006	0.00581828	0.127634	-2.42519
IKBKE	-0.344805	5.84133	-2.81941	0.0058291	0.127634	-2.4268
ZC3H12B	-0.24685	4.66829	-2.81921	0.0058324	0.127634	-2.42729
MBD4	0.252289	9.21564	2.81862	0.00584229	0.127634	-2.42875
PSMC6	-0.124599	10.8612	-2.81827	0.00584829	0.127634	-2.42964
CXCL3	0.531387	3.45585	2.81825	0.00584853	0.127634	-2.42968
MPZL2	-0.117073	2.82432	-2.81642	0.00587944	0.128157	-2.43424
NPRL2	-0.369216	7.72531	-2.8161	0.00588477	0.128157	-2.43502
JDP2	0.210797	4.19497	2.81417	0.00591758	0.128737	-2.43983
PBX3	0.132665	6.65512	2.81307	0.00593621	0.129007	-2.44255
SETDB1	-0.178058	7.71909	-2.81236	0.00594834	0.129124	-2.44431
R3HDM1	0.161816	10.0188	2.81156	0.00596214	0.129124	-2.44632
HMGB4	0.119424	2.779	2.8111	0.0059699	0.129124	-2.44744
GEMIN8	0.340074	6.75505	2.81083	0.00597457	0.129124	-2.44812
TRIAP1	0.243999	10.7094	2.81067	0.00597741	0.129124	-2.44853
RB1	0.139211	9.78134	2.81048	0.00598065	0.129124	-2.449
EMC1	0.253113	6.78993	2.81023	0.00598487	0.129124	-2.44961
ADM2	0.184315	5.02007	2.80973	0.00599351	0.129176	-2.45085
ZNF148	0.226651	5.66407	2.80918	0.00600298	0.129242	-2.45222
PPM1A	0.119778	11.1035	2.80819	0.00602008	0.129242	-2.45468
GPAA1	-0.22237	6.9262	-2.80805	0.00602237	0.129242	-2.45501
ZNF232	-0.23272	7.31118	-2.80781	0.00602658	0.129242	-2.45561
POM121L8P	-0.128068	2.80243	-2.80776	0.00602752	0.129242	-2.45574
ZNF397	-0.270366	7.19266	-2.80668	0.00604611	0.129475	-2.45841
ZNFX1	-0.199863	7.81318	-2.80635	0.00605182	0.129475	-2.45922
PIGU	-0.22101	5.42334	-2.80606	0.00605701	0.129475	-2.45996
TIGD2	-0.212229	6.3329	-2.80512	0.00607335	0.129685	-2.46229
C11orf68	-0.372944	5.8197	-2.80478	0.00607928	0.129685	-2.46313
PDCD2L	-0.229113	6.35284	-2.80354	0.00610081	0.130006	-2.46619
KRT25	0.0934858	2.67605	2.8032	0.0061068	0.130006	-2.46704
EPC2	-0.171908	7.83876	-2.80143	0.00613779	0.130533	-2.47141
PARD3	0.275636	4.35713	2.80066	0.00615131	0.13063	-2.47331
CFAP20	-0.203574	7.51802	-2.80033	0.00615721	0.13063	-2.47414
KIF13B	-0.171542	7.13485	-2.8001	0.00616116	0.13063	-2.4747
GVINP1	-0.306589	7.55547	-2.79947	0.0061724	0.130715	-2.47627
PIK3R5	-0.190217	5.14667	-2.79882	0.00618382	0.130715	-2.47787
THAP8	-0.185259	3.77473	-2.79882	0.00618394	0.130715	-2.47788
KLK12	0.147228	3.0837	2.7973	0.00621091	0.131152	-2.48165
C14orf178	0.14244	2.88502	2.79558	0.00624151	0.131665	-2.48589
NUFIP2	-0.122144	9.73531	-2.79485	0.00625448	0.131805	-2.48768
TUBGCP4	-0.188672	5.46772	-2.79347	0.00627926	0.132194	-2.4911
RIOK2	-0.169261	6.86345	-2.79258	0.00629529	0.132385	-2.4933
DNAJC4	0.159123	4.87089	2.79226	0.00630102	0.132385	-2.49409
ASB13	-0.257665	5.87457	-2.7914	0.00631643	0.132517	-2.4962
PRPF38A	-0.166258	8.08407	-2.7912	0.00632001	0.132517	-2.49669
TCTN3	-0.166905	6.93823	-2.78966	0.00634787	0.132906	-2.50049
NEAT1	-0.354873	5.76385	-2.78936	0.0063534	0.132906	-2.50124
SERPINB6	-0.337398	6.9338	-2.78883	0.00636304	0.132906	-2.50255
TMEM79	-0.315981	5.17541	-2.78877	0.00636405	0.132906	-2.50268
COLEC11	0.111844	2.83947	2.78508	0.0064315	0.13418	-2.51179
NRXN3	0.122556	2.80625	2.78447	0.00644262	0.134278	-2.51328
LINC01146	0.276564	3.38393	2.78335	0.00646338	0.134576	-2.51606
RSU1	0.256955	4.28088	2.78265	0.00647612	0.1347	-2.51776
RSPH4A	-0.149104	2.80978	-2.78232	0.00648222	0.1347	-2.51857
ZNF322	-0.271403	4.12657	-2.7817	0.00649375	0.134805	-2.5201
RNF144A	-0.455782	3.9765	-2.78101	0.00650657	0.134937	-2.5218
DCST1	0.109288	2.95021	2.78032	0.00651934	0.135067	-2.5235
APOC2	0.166877	4.4301	2.77811	0.00656052	0.135786	-2.52893
SERBP1	0.15598	9.81407	2.77734	0.006575	0.135951	-2.53083
ALG2	-0.12614	9.24739	-2.77604	0.00659929	0.136202	-2.53401
PKD2	-0.188778	6.4335	-2.77599	0.00660022	0.136202	-2.53414
LSS	-0.181532	7.48536	-2.77541	0.00661114	0.136293	-2.53556
WDR73	-0.316974	6.04889	-2.77502	0.0066185	0.13631	-2.53652
ZNF638	0.24215	7.47996	2.77346	0.00664799	0.136782	-2.54036
TCEANC	-0.201795	6.65464	-2.77274	0.00666162	0.136864	-2.54213
PPP3CA	0.128567	11.0528	2.7722	0.00667174	0.136864	-2.54344
ASB14	0.222609	3.84482	2.77195	0.00667656	0.136864	-2.54406
CPSF2	-0.142621	8.19414	-2.77179	0.00667954	0.136864	-2.54444
ERI1	-0.153468	7.09612	-2.77152	0.00668479	0.136864	-2.54512
SURF6	-0.229547	5.08961	-2.7695	0.00672322	0.13744	-2.55007
ZNF789	0.203488	5.73487	2.76935	0.0067261	0.13744	-2.55044
H3C11	0.178136	2.74345	2.76887	0.00673526	0.137493	-2.55161
DUSP2	0.5087	4.80846	2.76773	0.00675718	0.137761	-2.55441
C12orf4	0.174922	7.48023	2.7675	0.00676158	0.137761	-2.55497
CDADC1	-0.171713	4.94341	-2.76713	0.00676854	0.137768	-2.55586
PTRH1	0.117393	3.76629	2.76563	0.00679761	0.138225	-2.55956
FARP2	0.107301	2.91477	2.76469	0.00681565	0.138457	-2.56184
ECRG4	-0.320514	4.16538	-2.7631	0.00684641	0.138807	-2.56572
ADGRF1	0.110017	3.20901	2.76294	0.00684958	0.138807	-2.56612
MANBAL	-0.25141	7.35372	-2.76277	0.00685286	0.138807	-2.56654
SHOX2	0.106085	2.60378	2.76218	0.00686435	0.138876	-2.56798
H2AC14	0.294754	6.24334	2.76183	0.00687113	0.138876	-2.56883
OLIG3	-0.0887767	2.40077	-2.76157	0.00687624	0.138876	-2.56947
LINC01220	0.11053	3.04642	2.75985	0.00690984	0.139357	-2.57368
NAGS	-0.188843	3.82329	-2.75951	0.00691665	0.139357	-2.57452
SIGLEC9	-0.301601	4.51034	-2.75901	0.00692644	0.139357	-2.57574
MARK3	-0.174364	8.63453	-2.75899	0.00692679	0.139357	-2.57579
AP1G2	-0.285671	9.17961	-2.75816	0.00694309	0.139551	-2.57781
CCDC127	-0.198701	6.35123	-2.7574	0.00695799	0.139716	-2.57966
ZNF765	-0.257623	7.36262	-2.7569	0.00696791	0.13978	-2.58089
FILIP1	-0.223325	2.8974	-2.75579	0.00698977	0.140084	-2.58359
SH3BP5L	-0.174259	7.85458	-2.75511	0.00700338	0.140222	-2.58527
MBNL3	0.232243	5.44465	2.75369	0.00703149	0.140573	-2.58872
ZNF131	0.429546	8.39289	2.75327	0.0070398	0.140573	-2.58974
LOC730098	0.165874	4.00917	2.75321	0.0070411	0.140573	-2.5899
GFRA1	0.117097	2.51048	2.75168	0.0070717	0.141049	-2.59363
RPL10	-0.24742	8.36615	-2.74891	0.00712716	0.141989	-2.60036
SLA	-0.185756	7.52808	-2.74865	0.00713246	0.141989	-2.601
OPTC	0.127896	2.53852	2.7474	0.00715782	0.142222	-2.60406
STARD13	-0.207349	3.99344	-2.74706	0.00716458	0.142222	-2.60487
UBR3	-0.185766	8.56771	-2.74674	0.00717107	0.142222	-2.60565
UGGT1	0.204666	6.53728	2.74673	0.00717141	0.142222	-2.6057
RPP38	-0.342768	6.85151	-2.74609	0.00718436	0.142343	-2.60725
GPR160	0.235539	8.32178	2.74562	0.0071939	0.142397	-2.60839
TMEM184C	-0.146714	9.4379	-2.74244	0.00725878	0.143545	-2.61613
TRIM21	-0.223098	8.3757	-2.74115	0.0072851	0.14386	-2.61924
KANSL2	-0.106948	9.10859	-2.74099	0.00728851	0.14386	-2.61965
METTL21EP	-0.0917101	2.62405	-2.73978	0.00731349	0.144217	-2.62259
SMG7	0.335939	7.63249	2.73898	0.00732991	0.144404	-2.62452
IFNAR1	-0.441849	4.54343	-2.73806	0.00734888	0.144641	-2.62675
TARS3	-0.129439	10.0257	-2.73748	0.00736095	0.144648	-2.62816
SSBP1	0.293094	4.34487	2.73738	0.00736311	0.144648	-2.62841
MRFAP1L1	-0.0868722	12.0826	-2.7353	0.00740627	0.145359	-2.63344
RHEX	-0.215122	3.37329	-2.73442	0.00742484	0.145474	-2.6356
CDK17	0.362787	5.12855	2.73374	0.00743905	0.145474	-2.63725
HOXA4	0.128474	3.83277	2.73371	0.00743952	0.145474	-2.6373
JADE2	0.182838	4.53435	2.73369	0.00744	0.145474	-2.63736
PLD6	-0.194843	9.56124	-2.73316	0.00745108	0.145554	-2.63864
MARCHF9	-0.477093	5.03506	-2.73215	0.00747227	0.145832	-2.64108
UCHL3	0.129082	8.40427	2.7314	0.00748809	0.145884	-2.6429
LAMA3	0.152187	3.30109	2.73136	0.00748896	0.145884	-2.643
FURIN	0.246406	7.93239	2.72778	0.00756476	0.147224	-2.65167
TNFRSF1A	-0.195349	8.80916	-2.72706	0.0075802	0.147387	-2.65342
PHC1	0.144646	9.68249	2.72665	0.00758877	0.147416	-2.6544
FLJ45513	-0.229349	5.94329	-2.72632	0.00759601	0.147419	-2.65522
NUP98	-0.328243	4.87448	-2.72515	0.007621	0.147683	-2.65804
COX18	-0.131422	10.3087	-2.72502	0.00762377	0.147683	-2.65835
LOC105378604	0.102227	2.66826	2.72395	0.00764672	0.147824	-2.66094
SP110	0.146558	10.5411	2.72359	0.00765439	0.147824	-2.6618
ZNRF4	0.148695	3.72809	2.72347	0.00765695	0.147824	-2.66209
POP5	-0.154745	9.92116	-2.72336	0.00765938	0.147824	-2.66236
MYOM3	0.126678	3.06489	2.72239	0.00768021	0.147967	-2.6647
SLC35A3	-0.164485	7.83192	-2.72236	0.00768099	0.147967	-2.66479
EGR3	0.337166	5.16799	2.72131	0.00770352	0.148053	-2.66731
LINC01128	-0.252027	6.77117	-2.72124	0.00770503	0.148053	-2.66747
PLEKHO2	-0.311024	7.10525	-2.72117	0.00770671	0.148053	-2.66766
H4C1	0.11042	2.90426	2.72066	0.00771757	0.148125	-2.66887
RASGEF1A	-0.331068	4.57841	-2.71946	0.00774378	0.148491	-2.67179
FAM220A	-0.243164	8.4498	-2.71903	0.00775302	0.148532	-2.67281
ASF1A	-0.184387	9.33033	-2.7177	0.00778208	0.148951	-2.67603
TLCD3A	-0.168984	3.14045	-2.71737	0.00778915	0.148951	-2.67681
STAT3	0.248997	10.8052	2.71583	0.00782297	0.14946	-2.68054
ARHGEF7	0.413073	5.91006	2.71286	0.00788844	0.150474	-2.6877
SPRED1	-0.373663	5.40178	-2.71276	0.00789045	0.150474	-2.68792
ZBED4	0.136299	6.52972	2.7115	0.00791849	0.150771	-2.69097
FAM110B	0.18678	3.35841	2.71141	0.00792049	0.150771	-2.69119
FIZ1	-0.316288	4.84937	-2.71063	0.00793784	0.150883	-2.69307
MISP3	0.270353	3.95547	2.71043	0.00794214	0.150883	-2.69354
MYPOP	-0.227698	3.71293	-2.71017	0.00794805	0.150883	-2.69418
PPP2R2D	-0.219228	6.61981	-2.70914	0.00797085	0.151101	-2.69664
LRRCC1	0.182589	4.49043	2.709	0.00797401	0.151101	-2.69698
TMEM18	-0.182529	5.71911	-2.70597	0.0080419	0.151898	-2.70426
EIF2B4	-0.198712	8.36877	-2.70578	0.00804614	0.151898	-2.70472
USB1	0.193943	7.0269	2.70541	0.0080546	0.151898	-2.70562
SRD5A1	0.191667	8.68551	2.70506	0.00806234	0.151898	-2.70644
LRRC42	-0.197209	5.68342	-2.70468	0.00807109	0.151898	-2.70738
H2AC18	0.347644	7.76134	2.70434	0.00807876	0.151898	-2.70819
MRPL50	-0.237135	6.38544	-2.70427	0.00808036	0.151898	-2.70836
FREM3	-0.480198	4.06911	-2.70425	0.00808081	0.151898	-2.70841
FAM71A	0.137653	4.55798	2.70411	0.00808394	0.151898	-2.70874
DUSP5	0.37902	7.71066	2.70389	0.00808888	0.151898	-2.70927
GID8	0.115782	10.0829	2.703	0.00810906	0.152025	-2.71141
GLRX2	-0.160959	7.14352	-2.70295	0.00811023	0.152025	-2.71153
MORC2	-0.27301	5.6541	-2.7026	0.00811818	0.152037	-2.71238
EPOR	-0.200462	4.61423	-2.70109	0.00815233	0.15254	-2.71598
PRMT2	-0.349083	6.11682	-2.70067	0.00816195	0.152583	-2.717
C2orf16	0.115944	2.87203	2.69955	0.00818754	0.152841	-2.71968
TRIM41	-0.241569	7.91685	-2.69942	0.0081904	0.152841	-2.71998
AIMP2	-0.121067	7.85044	-2.69875	0.00820585	0.152993	-2.7216
S100P	0.661538	7.5476	2.69837	0.00821464	0.15302	-2.72252
TMPO-AS1	0.160755	4.13035	2.69757	0.00823284	0.153222	-2.72442
LINC02282	0.100438	2.72551	2.69592	0.00827081	0.153791	-2.72838
CERS6	-0.249876	7.17272	-2.69444	0.00830519	0.154293	-2.73194
PARP16	0.1937	9.69919	2.69389	0.0083179	0.154324	-2.73325
CERK	-0.31274	7.77625	-2.69328	0.00833209	0.154324	-2.73471
RBFA	-0.25128	7.33277	-2.69305	0.00833733	0.154324	-2.73525
SEC14L2	0.168017	3.54342	2.6926	0.00834781	0.154324	-2.73633
LOC100506730	-0.175095	3.33139	-2.69256	0.0083488	0.154324	-2.73643
RDH8	0.1141	2.61175	2.69178	0.00836689	0.154324	-2.73829
ZSCAN12P1	0.0926313	2.65002	2.69166	0.00836974	0.154324	-2.73859
ZNF544	-0.182783	7.4183	-2.69119	0.00838073	0.154324	-2.73971
ST20-AS1	0.266871	7.4734	2.69044	0.0083983	0.154324	-2.74151
NELFA	0.126263	7.76337	2.69043	0.00839844	0.154324	-2.74152
CIBAR1	-0.217434	6.41194	-2.69037	0.00839984	0.154324	-2.74167
STARD5	-0.317312	5.68881	-2.69035	0.00840034	0.154324	-2.74172
MTMR3	-0.114446	8.65362	-2.68987	0.00841148	0.154324	-2.74286
GGA3	-0.265784	7.33153	-2.68964	0.00841702	0.154324	-2.74342
CAPN9	0.116407	2.91673	2.68916	0.00842821	0.154324	-2.74456
ZNF204P	-0.304625	4.52198	-2.68899	0.0084321	0.154324	-2.74496
SCCPDH	0.281798	9.08446	2.68897	0.00843262	0.154324	-2.74501
KCNK6	-0.20764	6.3143	-2.68779	0.00846053	0.154699	-2.74785
PPP1R12A	0.126669	8.3176	2.68653	0.00849012	0.154921	-2.75084
RSBN1L	-0.0914545	9.67496	-2.68637	0.00849388	0.154921	-2.75122
COPS2	0.113273	9.78693	2.68633	0.00849495	0.154921	-2.75133
KDM4A	-0.15658	5.11725	-2.686	0.00850262	0.154926	-2.75211
LOC729683	-0.139437	5.50463	-2.68494	0.00852769	0.1552	-2.75463
TSNARE1	0.131468	3.43353	2.68474	0.00853251	0.1552	-2.75512
CASS4	-0.158616	3.39535	-2.68437	0.00854136	0.155225	-2.75601
PCSK5	0.235581	9.50437	2.6837	0.00855734	0.15538	-2.75761
CHD1	0.11739	10.2826	2.68316	0.00857006	0.155476	-2.75889
SLC3A1	-0.227911	6.36408	-2.68257	0.00858421	0.155597	-2.7603
DCUN1D2	-0.209821	6.7412	-2.68019	0.00864112	0.156421	-2.76597
JARID2	0.115014	11.9344	2.68004	0.00864467	0.156421	-2.76633
NUBP1	-0.156703	7.43496	-2.67955	0.00865663	0.156432	-2.76751
WWP2	-0.211343	3.05077	-2.67939	0.00866026	0.156432	-2.76787
ZNF555	-0.2143	4.6698	-2.67882	0.00867419	0.156548	-2.76925
BATF3	-0.35496	5.18784	-2.67826	0.00868756	0.156654	-2.77057
LEAP2	-0.211923	5.80454	-2.67793	0.00869561	0.156664	-2.77137
NVL	-0.198137	7.24769	-2.67744	0.00870744	0.156741	-2.77253
RASSF7	-0.336266	6.55125	-2.67665	0.00872646	0.156938	-2.7744
TNFSF12	-0.253483	7.06798	-2.67637	0.00873338	0.156938	-2.77508
ANKRD27	-0.120144	9.52958	-2.67556	0.008753	0.157155	-2.77701
PIKFYVE	0.211826	4.46312	2.67465	0.00877504	0.157415	-2.77917
LIN9	0.121923	2.82737	2.67411	0.00878832	0.157428	-2.78046
ZNF160	-0.154219	4.02762	-2.674	0.00879084	0.157428	-2.78071
CLCC1	-0.167883	6.05563	-2.673	0.0088154	0.157697	-2.7831
ZNF763	-0.290635	4.32778	-2.67216	0.0088358	0.157697	-2.78508
SULT1B1	0.233849	7.07391	2.67206	0.00883836	0.157697	-2.78533
KNSTRN	-0.192632	5.54917	-2.67178	0.00884511	0.157697	-2.78599
EIF2B5	0.173508	3.52276	2.67174	0.00884612	0.157697	-2.78608
LINC01551	0.117835	2.72051	2.67153	0.00885126	0.157697	-2.78658
EMX1	0.113063	2.41609	2.6711	0.00886182	0.157751	-2.7876
LINC01000	-0.354464	7.28216	-2.66981	0.00889359	0.158182	-2.79067
DDX23	-0.209894	7.55464	-2.66911	0.00891085	0.158354	-2.79234
RAF1	-0.20209	7.69523	-2.66751	0.00895051	0.158923	-2.79614
C11orf54	-0.441357	4.02617	-2.66715	0.00895941	0.158946	-2.79699
ERMARD	-0.151622	7.46617	-2.66669	0.00897093	0.159015	-2.7981
CXCR4	0.443473	8.8681	2.66585	0.00899168	0.159217	-2.80008
DARS1	0.190623	9.92244	2.66501	0.00901257	0.159217	-2.80207
MGA	-0.184887	3.59957	-2.66501	0.00901262	0.159217	-2.80207
MYBL2	0.175705	3.95435	2.66491	0.00901517	0.159217	-2.80231
LOC157273	0.0811308	2.51738	2.6647	0.00902047	0.159217	-2.80282
ZBED9	-0.09762	2.70914	-2.66394	0.00903943	0.159416	-2.80462
TSLP	-0.0892809	2.44162	-2.66349	0.00905065	0.159479	-2.80568
LINC01127	-0.298756	4.20159	-2.66314	0.0090593	0.159497	-2.8065
SAGE1	0.0863192	2.4204	2.66247	0.00907628	0.159661	-2.8081
HMGB2	0.13017	11.268	2.66142	0.00910264	0.15999	-2.81059
RALGAPB	-0.0839194	9.97438	-2.66055	0.00912441	0.160144	-2.81264
GIMAP8	-0.181531	10.314	-2.66046	0.00912672	0.160144	-2.81285
IGFLR1	-0.306964	6.94114	-2.6592	0.00915862	0.160568	-2.81584
LOC100506236	0.0970015	2.78006	2.65789	0.00919196	0.160808	-2.81895
HEY2	0.203113	3.44624	2.65786	0.00919248	0.160808	-2.819
ARHGEF19	-0.204111	4.96502	-2.65775	0.00919544	0.160808	-2.81928
NRARP	0.249974	4.73639	2.6562	0.00923474	0.161361	-2.82293
ERF	0.173228	5.5477	2.65496	0.00926647	0.161624	-2.82587
CWC25	-0.184979	6.461	-2.6548	0.0092705	0.161624	-2.82624
MRPL20-AS1	-0.192506	7.00127	-2.6547	0.00927308	0.161624	-2.82648
STT3A	-0.327601	7.6607	-2.65382	0.00929572	0.161762	-2.82857
HPS5	-0.119384	8.09544	-2.65379	0.00929651	0.161762	-2.82864
LINC01858	0.121455	2.88864	2.65242	0.00933174	0.16224	-2.83188
ZNF57	-0.220302	4.6361	-2.65188	0.00934568	0.162347	-2.83316
IST1	-0.214017	6.11201	-2.65091	0.0093707	0.162646	-2.83545
KDM5A	0.141271	9.32197	2.65013	0.00939088	0.162767	-2.83729
TAX1BP1	0.0729016	9.15597	2.64967	0.00940275	0.162767	-2.83838
SMURF2	0.13524	10.4578	2.64952	0.00940652	0.162767	-2.83872
LPCAT3	-0.148578	7.27781	-2.64884	0.00942418	0.162767	-2.84032
NEK9	-0.117787	9.2073	-2.64862	0.00942989	0.162767	-2.84084
NUP62	-0.171421	8.56627	-2.64818	0.00944143	0.162767	-2.84189
ADCK2	-0.279387	3.47238	-2.64795	0.00944744	0.162767	-2.84244
BTBD2	-0.170978	4.49314	-2.64786	0.00944981	0.162767	-2.84265
NEUROG1	0.128722	2.78196	2.6478	0.00945142	0.162767	-2.8428
UBE2D3	0.0939544	11.7861	2.64763	0.00945565	0.162767	-2.84318
PREB	-0.262337	7.63826	-2.64708	0.00947001	0.16288	-2.84448
ADIRF-AS1	-0.341431	3.82419	-2.64609	0.00949603	0.163192	-2.84683
FAS-AS1	0.365095	4.12938	2.64547	0.00951206	0.163227	-2.84827
FZD1	-0.32642	7.01706	-2.64541	0.0095137	0.163227	-2.84842
IER3	0.357098	10.0378	2.64495	0.00952587	0.163236	-2.84951
CDKN1B	0.113435	10.9206	2.64479	0.00952985	0.163236	-2.84987
LOC100505549	0.156798	9.52118	2.6431	0.00957454	0.163867	-2.85388
GALM	-0.205151	7.54552	-2.64242	0.00959225	0.163968	-2.85546
TYMS	-0.244026	3.75303	-2.64226	0.00959667	0.163968	-2.85585
KLHDC7B-DT	0.353179	5.04749	2.64157	0.0096147	0.163968	-2.85746
LIPT1	-0.204954	7.49526	-2.64144	0.00961835	0.163968	-2.85778
CCDC121	-0.291002	5.49441	-2.64114	0.00962631	0.163968	-2.85849
MMP24	0.0916098	2.61374	2.64109	0.00962763	0.163968	-2.85861
ZNF19	-0.184028	4.57419	-2.63981	0.00966149	0.164178	-2.86161
PDP2	-0.211228	5.87145	-2.63975	0.00966309	0.164178	-2.86176
PPIL6	0.101461	2.50777	2.63945	0.00967111	0.164178	-2.86247
MAD2L1BP	-0.211129	5.63607	-2.63944	0.0096714	0.164178	-2.86249
EARS2	-0.0994147	2.92197	-2.63896	0.00968395	0.164257	-2.8636
ZCCHC9	-0.214503	8.43292	-2.63833	0.00970077	0.164339	-2.86509
BEX5	-0.336145	4.14822	-2.63819	0.00970454	0.164339	-2.86542
KCTD18	-0.129388	5.05704	-2.63564	0.00977267	0.165095	-2.8714
SYNGR3	0.108055	2.93953	2.63546	0.00977761	0.165095	-2.87184
VIRMA	-0.117503	8.58146	-2.6353	0.0097819	0.165095	-2.87221
EXOC3	-0.221092	6.25113	-2.63521	0.0097844	0.165095	-2.87243
PBDC1	-0.145546	7.90287	-2.63478	0.00979596	0.165095	-2.87344
LOC101927164	-0.170195	6.62699	-2.63475	0.00979664	0.165095	-2.8735
ZNF221	-0.0992827	3.97496	-2.63443	0.0098053	0.165107	-2.87426
SLC27A1	-0.218728	6.39489	-2.63234	0.00986167	0.165782	-2.87916
BRS3	-0.136405	2.6744	-2.63227	0.00986357	0.165782	-2.87932
RFPL2	-0.150963	4.51892	-2.63206	0.00986921	0.165782	-2.87981
PIK3C3	0.148066	2.83005	2.6311	0.00989548	0.16609	-2.88209
RNF220	0.233968	9.80785	2.63071	0.00990588	0.166131	-2.88298
SLC35C2	-0.17921	4.24839	-2.63024	0.00991858	0.16621	-2.88408
PIP5KL1	0.128953	3.09431	2.62784	0.00998411	0.167174	-2.88971
BRIX1	0.12578	7.8525	2.62754	0.00999241	0.167178	-2.89042
TIMM10B	-0.15153	6.47618	-2.6269	0.0100101	0.16734	-2.89193
SLC30A1	-0.156673	9.79889	-2.62586	0.0100386	0.167682	-2.89436
SAMM50	-0.188276	9.1327	-2.62528	0.0100546	0.16778	-2.89573
H2BC10	0.232049	3.90579	2.62506	0.0100605	0.16778	-2.89623
MLF2	0.140271	7.60483	2.62365	0.0100995	0.168296	-2.89954
GRIPAP1	-0.173842	8.35653	-2.62329	0.0101096	0.168329	-2.90039
HLA-DQA1	1.77824	8.36504	2.62084	0.0101774	0.169323	-2.9061
FUT3	0.140037	3.05292	2.62047	0.0101878	0.16936	-2.90697
PALB2	-0.105411	6.19928	-2.6194	0.0102175	0.16972	-2.90947
ACAD9	-0.23128	6.94036	-2.61885	0.0102331	0.169843	-2.91077
CDC42	0.159554	8.79325	2.61839	0.0102459	0.169899	-2.91184
B3GAT3	-0.197112	7.79022	-2.61814	0.0102527	0.169899	-2.91241
NRCAM	-0.415378	4.87881	-2.6163	0.0103045	0.170621	-2.91671
NAGLU	-0.212565	5.61639	-2.61595	0.0103143	0.170649	-2.91753
DPPA2	0.114222	3.11041	2.61558	0.0103249	0.170688	-2.9184
LIMS1	-0.154359	3.46608	-2.61318	0.0103929	0.171676	-2.92401
LOC100422526	0.221937	3.27558	2.61249	0.0104124	0.171836	-2.92561
EFCAB13	0.239403	3.30768	2.61219	0.0104208	0.171836	-2.9263
DDHD1	-0.18969	4.75335	-2.61196	0.0104273	0.171836	-2.92683
MED8	-0.223593	5.51158	-2.61107	0.0104528	0.172043	-2.92892
MARCHF10	0.117915	2.85675	2.61095	0.0104563	0.172043	-2.92921
DLAT	-0.21578	4.7193	-2.6103	0.0104749	0.172213	-2.93072
CPEB2	0.12178	9.63666	2.60985	0.0104876	0.172285	-2.93175
ABCD3	0.332859	5.44601	2.6095	0.0104976	0.172286	-2.93257
KDELR1	0.0967991	10.8055	2.60927	0.0105041	0.172286	-2.9331
NRG1	0.489348	5.98056	2.60865	0.010522	0.172443	-2.93455
TAS2R3	-0.0998919	2.61574	-2.60708	0.0105671	0.173047	-2.93821
CEP83-DT	0.110597	2.93962	2.60651	0.0105837	0.173182	-2.93955
LINC00944	-0.22385	3.06012	-2.60602	0.0105977	0.173265	-2.94067
LOC105375361	-0.357985	6.04688	-2.60555	0.0106112	0.173265	-2.94176
EFNA4	-0.22998	6.05893	-2.60547	0.0106136	0.173265	-2.94196
FCHSD1	-0.217087	5.73582	-2.60429	0.0106478	0.173686	-2.9447
EHHADH	-0.175708	3.73781	-2.60295	0.0106866	0.174154	-2.94781
GAS2	-0.272132	4.73861	-2.60252	0.0106992	0.174154	-2.94882
CAGE1	0.0780536	2.35645	2.60244	0.0107015	0.174154	-2.949
KNL1	0.130343	2.83205	2.60126	0.010736	0.174454	-2.95174
PIK3R4	-0.17188	7.33106	-2.60124	0.0107367	0.174454	-2.9518
TAF11	-0.255375	6.91234	-2.6008	0.0107494	0.174508	-2.95281
AMACR	-0.241329	5.03273	-2.6003	0.010764	0.174508	-2.95397
DOCK8	0.133326	9.64667	2.60027	0.010765	0.174508	-2.95405
SDHAF2	-0.197243	8.03737	-2.59967	0.0107825	0.174654	-2.95543
HMGN4	-0.155036	9.25162	-2.59892	0.0108046	0.174876	-2.95718
ZNF691	-0.231903	5.83253	-2.59764	0.0108423	0.175351	-2.96015
FLYWCH1	-0.324907	5.45097	-2.59679	0.0108675	0.175622	-2.96213
MFAP1	-0.215419	7.91013	-2.59615	0.0108863	0.17579	-2.96361
PTP4A3	-0.222261	6.21343	-2.5947	0.0109293	0.176349	-2.96698
RPS15	0.174842	5.22866	2.5935	0.0109649	0.176785	-2.96975
CD2BP2	-0.302809	7.36163	-2.59268	0.0109894	0.177044	-2.97165
PAGE1	0.136767	2.79839	2.59194	0.0110115	0.177141	-2.97336
RAD51D	-0.186387	4.61228	-2.59191	0.0110124	0.177141	-2.97344
ZMYND19	-0.227184	6.34125	-2.5913	0.0110307	0.177217	-2.97486
IGFBP2	0.146681	3.243	2.59118	0.0110341	0.177217	-2.97512
TRMT10C	-0.154824	7.95539	-2.59007	0.0110676	0.17756	-2.9777
EZH2	0.187023	8.45783	2.5899	0.0110725	0.17756	-2.97808
OR10C1	0.0800935	2.6952	2.58918	0.0110942	0.177771	-2.97975
SPATC1	0.110908	3.20378	2.58888	0.0111032	0.177779	-2.98044
SEPTIN7P2	-0.175859	6.59153	-2.5882	0.0111237	0.177971	-2.98201
HSPA13	-0.206634	8.93753	-2.58691	0.0111628	0.178218	-2.985
EXOSC2	-0.178335	7.33477	-2.58685	0.0111645	0.178218	-2.98514
HOMER1	0.20319	3.65747	2.5866	0.0111722	0.178218	-2.98572
UHRF2	0.0935803	10.754	2.58656	0.0111733	0.178218	-2.98581
SRP19	-0.0647194	9.74482	-2.58599	0.0111907	0.178358	-2.98713
POLDIP3	0.115162	2.87031	2.5856	0.0112025	0.178372	-2.98803
EXOC8	-0.142567	8.20299	-2.5854	0.0112086	0.178372	-2.9885
SRY	0.0825947	2.61767	2.58476	0.0112282	0.178447	-2.98998
ADNP	-0.100169	11.1952	-2.58468	0.0112304	0.178447	-2.99016
TMEM154	0.180606	9.18278	2.58436	0.0112401	0.178465	-2.99089
GLS	-0.112168	9.03698	-2.58255	0.0112956	0.179154	-2.99509
SF3A1	0.127722	9.22011	2.58238	0.0113007	0.179154	-2.99547
H1-10	0.175095	8.86919	2.58002	0.0113731	0.17995	-3.00092
ZNF496	-0.129073	3.19492	-2.57999	0.0113739	0.17995	-3.00098
PPP3CB-AS1	-0.143489	7.64841	-2.5799	0.0113768	0.17995	-3.00119
OXTR	0.252207	3.98967	2.57931	0.011395	0.180102	-3.00256
WWC3	0.148114	10.3539	2.57896	0.0114058	0.180135	-3.00336
ZNF684	-0.206574	4.17816	-2.57859	0.0114173	0.180181	-3.00422
GMPS	0.142856	9.10755	2.5781	0.0114324	0.180283	-3.00535
NOVA1	-0.106425	2.57072	-2.57759	0.0114481	0.180393	-3.00652
HOXD12	0.13947	3.08519	2.57708	0.0114638	0.180505	-3.00769
CYP17A1	0.310931	4.0531	2.57453	0.0115432	0.181608	-3.01357
DUT	0.258354	7.77616	2.57427	0.0115513	0.181608	-3.01416
XYLT2	-0.0944612	2.66479	-2.57336	0.0115799	0.181619	-3.01627
LOC105376360	-0.0756132	2.63431	-2.57321	0.0115846	0.181619	-3.01662
FBXO8	-0.247361	6.11475	-2.57305	0.0115894	0.181619	-3.01697
MEX3D	0.166183	4.531	2.57281	0.0115969	0.181619	-3.01752
KLHL8	-0.197775	4.71148	-2.57253	0.0116057	0.181619	-3.01817
IRF2BP2	0.0848738	11.0645	2.57252	0.0116062	0.181619	-3.01821
NPAT	-0.135719	9.44374	-2.5723	0.0116129	0.181619	-3.0187
PYCR2	-0.370868	7.16706	-2.57181	0.0116282	0.181623	-3.01982
HINFP	-0.199793	6.43455	-2.57174	0.0116306	0.181623	-3.01999
THOC2	0.180655	8.38236	2.57084	0.0116588	0.181928	-3.02206
SH3TC2	0.166424	3.30999	2.57053	0.0116686	0.181944	-3.02277
GOT1	-0.135112	7.17947	-2.5687	0.0117265	0.18258	-3.02699
COX1	-0.0722316	12.6985	-2.56869	0.0117269	0.18258	-3.02702
LRCH4	0.171888	3.28294	2.56813	0.0117444	0.182591	-3.02829
TNFRSF4	-0.158647	5.56585	-2.56803	0.0117476	0.182591	-3.02852
TECR	0.196326	3.04752	2.56783	0.0117538	0.182591	-3.02897
HNRNPC	0.478918	5.51054	2.56715	0.0117754	0.182791	-3.03054
PRR3	-0.240919	5.64444	-2.56633	0.0118016	0.18306	-3.03242
H2AC4	0.128086	3.87756	2.56595	0.0118138	0.183115	-3.03331
BCL2L12	-0.174705	4.85909	-2.56561	0.0118244	0.183142	-3.03407
GNRHR	-0.302662	2.77868	-2.56523	0.0118367	0.183197	-3.03496
HYPK	0.15033	6.61405	2.56481	0.01185	0.183267	-3.03592
FOXR1	0.101672	2.67692	2.56367	0.0118864	0.183693	-3.03852
SNORA21	0.355692	6.99136	2.56253	0.0119232	0.183953	-3.04115
POLR1A	-0.179957	3.61227	-2.56223	0.0119327	0.183953	-3.04183
MAFF	0.271828	5.68414	2.56219	0.0119341	0.183953	-3.04193
TBC1D2B	-0.163949	9.16676	-2.56205	0.0119385	0.183953	-3.04225
TNFAIP1	-0.154618	7.21876	-2.56109	0.0119696	0.184218	-3.04446
CNNM2	0.239195	3.78908	2.56075	0.0119803	0.184218	-3.04523
RGS6	0.138234	3.15848	2.5607	0.0119821	0.184218	-3.04535
OTUD3	-0.144812	7.04375	-2.55977	0.0120119	0.184539	-3.04746
TPTEP1	0.245844	4.07186	2.55896	0.0120383	0.184805	-3.04933
GPATCH1	-0.191173	7.15676	-2.55813	0.0120652	0.184805	-3.05124
IL32	-0.3226	10.6633	-2.55796	0.0120707	0.184805	-3.05162
DDX56	-0.267493	7.62285	-2.55731	0.0120918	0.184805	-3.05311
CDV3	-0.0662834	12.1271	-2.55721	0.012095	0.184805	-3.05333
VCX2	0.166056	4.15746	2.5572	0.0120955	0.184805	-3.05337
SLC9A1	0.100404	2.89088	2.55716	0.0120968	0.184805	-3.05346
SLC25A28	0.454512	5.11284	2.55661	0.0121146	0.184805	-3.05471
ABCD2	-0.249439	4.74188	-2.55654	0.0121169	0.184805	-3.05487
HHIPL2	-0.100337	3.46495	-2.55651	0.0121177	0.184805	-3.05493
MFSD8	-0.137754	9.51792	-2.55609	0.0121317	0.184825	-3.05591
GLIPR1	-0.15315	9.58733	-2.5558	0.0121409	0.184825	-3.05656
GOPC	-0.103599	9.42224	-2.55544	0.0121529	0.184825	-3.05739
DUBR	0.105346	2.55932	2.55519	0.012161	0.184825	-3.05796
MIR23AHG	0.300175	10.4195	2.55512	0.0121634	0.184825	-3.05813
OSR2	0.142348	3.39924	2.55429	0.0121904	0.185101	-3.06002
DNAAF2	-0.191856	5.37097	-2.55349	0.0122167	0.185364	-3.06185
ZNF786	-0.208468	6.46803	-2.55026	0.0123231	0.186844	-3.06923
LOC101929528	0.10158	2.70674	2.54985	0.0123367	0.18686	-3.07016
ODF3B	0.132537	3.99811	2.54968	0.0123424	0.18686	-3.07056
DLX6-AS1	-0.0995247	2.67908	-2.54942	0.0123511	0.18686	-3.07116
NFIA	-0.232299	3.81016	-2.54866	0.0123762	0.187105	-3.07289
OBSCN	0.206351	5.82129	2.54834	0.0123867	0.187129	-3.07361
TFCP2	-0.162723	6.16356	-2.54651	0.0124476	0.187912	-3.07778
RBM18	-0.165607	5.35835	-2.54615	0.0124598	0.187955	-3.07861
AGTPBP1	-0.13559	7.65416	-2.54556	0.0124795	0.187955	-3.07995
GGCX	-0.245298	4.92256	-2.54537	0.0124859	0.187955	-3.08039
ZFP91	0.256692	7.22224	2.54535	0.0124865	0.187955	-3.08043
LGI3	0.144689	3.45255	2.54469	0.0125086	0.18797	-3.08193
HMCES	0.118979	8.35591	2.54459	0.0125122	0.18797	-3.08218
LOC102606465	0.191522	10.4517	2.54449	0.0125153	0.18797	-3.08239
KRIT1	-0.129202	5.57035	-2.54404	0.0125306	0.18797	-3.08343
IFFO2	-0.18875	5.67026	-2.54398	0.0125325	0.18797	-3.08356
TTC22	0.121339	2.94772	2.54284	0.0125709	0.188306	-3.08616
CATSPERD	0.0876022	2.66617	2.54278	0.012573	0.188306	-3.0863
SATB1	0.141575	10.1196	2.54226	0.0125904	0.188431	-3.08748
OLIG2	0.102934	2.58937	2.54198	0.0126	0.18844	-3.08812
POLR2J4	-0.221423	7.08007	-2.54166	0.0126107	0.188465	-3.08885
SERTAD1	-0.358603	5.30221	-2.54083	0.0126387	0.188717	-3.09073
OR1F2P	0.107999	2.87197	2.54062	0.0126457	0.188717	-3.0912
NTMT1	-0.165007	6.50132	-2.54	0.0126669	0.188899	-3.09262
ARL13B	-0.232481	4.79408	-2.53894	0.0127029	0.189181	-3.09504
MYO1C	0.170589	7.36097	2.53873	0.0127099	0.189181	-3.09551
CASC23	0.109898	2.75712	2.5385	0.0127178	0.189181	-3.09604
FABP1	0.103682	2.60286	2.53837	0.0127221	0.189181	-3.09632
TRAF3IP3	-0.196877	9.7032	-2.53804	0.0127334	0.189214	-3.09707
PHLDB1	0.159075	3.94562	2.5372	0.0127621	0.189381	-3.09899
ZNF318	0.211533	6.87697	2.53695	0.0127708	0.189381	-3.09957
NAT10	-0.208805	7.16813	-2.53692	0.0127718	0.189381	-3.09964
GPR157	0.124958	4.37194	2.53612	0.0127989	0.189593	-3.10144
SP140	0.178748	9.72853	2.53597	0.0128043	0.189593	-3.1018
NT5E	-0.254889	3.14508	-2.53555	0.0128187	0.189672	-3.10275
HMGN1	0.0948512	11.883	2.53463	0.0128503	0.190004	-3.10484
RABGGTA	-0.30366	5.96792	-2.53394	0.0128737	0.190216	-3.10639
RASGEF1B	0.341452	3.54922	2.53359	0.012886	0.190234	-3.1072
HOMEZ	-0.151535	3.89731	-2.53338	0.0128932	0.190234	-3.10767
MTMR1	-0.0851549	11.6575	-2.53251	0.0129232	0.190373	-3.10965
IPO5	-0.173003	7.13725	-2.53236	0.0129283	0.190373	-3.10998
ESRRA	-0.148694	7.22655	-2.53221	0.0129337	0.190373	-3.11034
RBM12B-AS1	0.209721	5.29288	2.53205	0.0129392	0.190373	-3.1107
MICOS10P1	-0.30588	6.51755	-2.53149	0.0129585	0.190523	-3.11196
ZNF283	-0.168855	4.22195	-2.53076	0.0129837	0.190628	-3.11362
ACAT1	0.290366	3.39671	2.53053	0.0129916	0.190628	-3.11413
MUTYH	-0.180869	5.92467	-2.53037	0.0129972	0.190628	-3.1145
TMC6	-0.193373	8.74781	-2.53023	0.0130022	0.190628	-3.11482
DIPK2B	0.100065	2.95047	2.52975	0.0130187	0.190736	-3.1159
LINC01023	0.143548	3.49869	2.52837	0.0130668	0.191202	-3.11904
KLHDC1	-0.260207	6.8777	-2.52831	0.0130688	0.191202	-3.11916
INTS6L	0.191808	9.44341	2.52728	0.013105	0.191598	-3.12151
LOC101928409	0.0857137	2.5318	2.52686	0.0131195	0.191676	-3.12246
SDHAF1	-0.198185	5.65064	-2.5263	0.0131392	0.191829	-3.12373
ZNF501	-0.190711	3.35215	-2.52521	0.0131774	0.192204	-3.12619
OPTN	-0.171889	9.13182	-2.52504	0.0131834	0.192204	-3.12658
KBTBD2	-0.106557	10.272	-2.52439	0.0132064	0.192405	-3.12806
FAF2	-0.288359	5.39414	-2.52078	0.013334	0.194028	-3.13622
CCDC6	0.21325	7.55382	2.52071	0.0133363	0.194028	-3.13637
MAP4	0.262735	8.4482	2.52007	0.0133593	0.194226	-3.13783
DACH1	0.185386	3.15017	2.51968	0.013373	0.19429	-3.1387
AGA-DT	-0.130698	2.79797	-2.51902	0.0133967	0.19449	-3.1402
GIN1	-0.140657	6.27029	-2.51877	0.0134054	0.19449	-3.14076
TDRP	0.385778	5.13985	2.51838	0.0134194	0.194558	-3.14164
CDC14C	-0.0876314	2.30177	-2.51656	0.0134847	0.195078	-3.14576
SNX19	0.301846	4.82646	2.51647	0.0134879	0.195078	-3.14596
AHSA1	-0.184965	9.16037	-2.51622	0.0134969	0.195078	-3.14653
TBXA2R	0.200693	9.16458	2.5161	0.013501	0.195078	-3.14678
ZNF77	-0.114256	2.69129	-2.51608	0.013502	0.195078	-3.14685
MIB2	0.153626	7.8931	2.51547	0.0135239	0.195259	-3.14822
CYP2E1	-0.0962918	3.31071	-2.51501	0.0135405	0.195363	-3.14926
NME6	-0.24265	5.08853	-2.514	0.0135766	0.19547	-3.15152
HOXD10	0.121915	2.92697	2.51389	0.0135806	0.19547	-3.15177
PACS2	-0.134843	5.2979	-2.51357	0.0135922	0.19547	-3.1525
LINC01504	0.298267	6.28708	2.51338	0.0135991	0.19547	-3.15292
CHD7	0.149329	8.92093	2.5132	0.0136058	0.19547	-3.15334
ZNF263	-0.200103	6.50671	-2.51316	0.013607	0.19547	-3.15342
FAM66C	0.0928007	2.70148	2.51298	0.0136135	0.19547	-3.15382
PSMD5	-0.121223	9.88069	-2.5121	0.0136455	0.195795	-3.15581
MDM2	0.144849	3.63944	2.51052	0.013703	0.196484	-3.15938
DDX10	0.112172	2.836	2.50955	0.0137382	0.196791	-3.16156
LINGO1	0.148527	3.00362	2.50941	0.0137432	0.196791	-3.16187
TMEM63A	-0.270889	7.09463	-2.50861	0.0137727	0.197078	-3.16369
SCN3A	0.364635	7.99704	2.50812	0.0137906	0.197179	-3.16479
JUND	0.189405	5.50045	2.5079	0.0137986	0.197179	-3.16528
LMBRD2	-0.112475	9.26596	-2.50752	0.0138125	0.197241	-3.16613
ELL3	0.205003	8.29144	2.50688	0.0138358	0.197439	-3.16756
KCNS1	0.146974	2.99263	2.50472	0.0139154	0.198062	-3.17243
IKZF4	0.126799	3.27008	2.50467	0.0139175	0.198062	-3.17255
H2BC7	0.254072	5.78421	2.50463	0.0139187	0.198062	-3.17263
TAGLN	-0.381005	4.54788	-2.50458	0.0139205	0.198062	-3.17274
LYVE1	0.103655	2.62929	2.50421	0.0139343	0.198062	-3.17358
RAX2	0.120754	5.31435	2.50412	0.0139377	0.198062	-3.17379
PSME3	-0.156623	7.08153	-2.5039	0.0139459	0.198062	-3.17428
CEP41	-0.121832	2.94239	-2.50351	0.0139601	0.19809	-3.17514
FOXP1	0.233471	7.58868	2.50333	0.0139668	0.19809	-3.17555
RELL1	0.101283	2.67875	2.50248	0.0139983	0.198401	-3.17746
RNF114	-0.103127	9.93066	-2.50216	0.0140101	0.198434	-3.17818
APEX2	-0.19139	5.56343	-2.49984	0.0140965	0.199522	-3.18339
NGDN	0.133976	9.35756	2.4988	0.0141354	0.19978	-3.18572
DELE1	-0.211522	5.21069	-2.4986	0.0141428	0.19978	-3.18616
RRN3P1	-0.322574	5.95908	-2.49857	0.0141439	0.19978	-3.18623
RAB3GAP1	-0.302406	5.19659	-2.49817	0.0141591	0.19978	-3.18714
RIPK1	-0.215869	5.58879	-2.49807	0.0141627	0.19978	-3.18736
PSMB1	-0.0837671	9.96408	-2.49782	0.0141722	0.19978	-3.18793
FBXO32	-0.212764	6.39888	-2.49633	0.0142282	0.200434	-3.19127
ARMH4	0.0965066	2.54113	2.49471	0.0142893	0.201	-3.1949
WWTR1	-0.0911228	2.85356	-2.49445	0.0142992	0.201	-3.19548
WT1	-0.09344	2.70025	-2.49406	0.0143137	0.201	-3.19634
CMTR2	-0.130894	10.2865	-2.49384	0.014322	0.201	-3.19684
PDCD4-AS1	0.167635	9.44208	2.49373	0.0143262	0.201	-3.19708
NKAPL	0.145958	3.78121	2.49349	0.0143354	0.201	-3.19763
MOAP1	0.153098	8.86124	2.49348	0.0143358	0.201	-3.19765
POLR2L	-0.226031	5.96733	-2.49271	0.0143651	0.201172	-3.19938
USP22	-0.0942075	9.4429	-2.49248	0.0143739	0.201172	-3.1999
ANKRD35	0.15141	3.04616	2.49239	0.014377	0.201172	-3.20008
FKRP	-0.119292	3.13098	-2.49185	0.0143976	0.201191	-3.20129
TRAPPC3L	0.227913	3.77435	2.49176	0.014401	0.201191	-3.20149
ZNF662	-0.3302	6.881	-2.49143	0.0144137	0.201191	-3.20224
ADAMTS10	0.2548	5.33211	2.49134	0.0144169	0.201191	-3.20243
RELCH	-0.11903	8.758	-2.49109	0.0144266	0.201191	-3.203
LINC00659	0.105808	2.79238	2.49017	0.0144618	0.201387	-3.20506
GNA14-AS1	0.126281	2.94642	2.48957	0.0144846	0.201387	-3.2064
H2AC13	0.215099	5.57541	2.48938	0.0144918	0.201387	-3.20682
SMYD5	-0.248572	5.20503	-2.48932	0.0144942	0.201387	-3.20696
LOC101927668	0.0811811	2.55731	2.4892	0.0144988	0.201387	-3.20723
KLHL41	-0.120105	2.60783	-2.48903	0.0145054	0.201387	-3.20761
PDE8A	-0.190275	4.86996	-2.48896	0.0145082	0.201387	-3.20778
RABIF	-0.145384	5.22826	-2.48826	0.0145348	0.201622	-3.20932
SPATA3	0.136078	3.68893	2.48746	0.0145656	0.201915	-3.21112
CES1P1	0.183643	3.46872	2.48689	0.0145877	0.202087	-3.2124
WDR59	-0.214267	8.77071	-2.4858	0.0146296	0.202533	-3.21483
LZTFL1	0.139871	9.11846	2.48477	0.0146695	0.20295	-3.21713
TSEN54	-0.24122	6.59611	-2.48447	0.0146811	0.202977	-3.21781
C17orf75	-0.181906	7.15229	-2.48387	0.014704	0.203159	-3.21913
C16orf92	-0.0915558	2.75033	-2.48286	0.0147432	0.203566	-3.22138
DDX55	-0.229463	6.86191	-2.48159	0.0147929	0.204059	-3.22423
ZNF300P1	0.0873706	2.73833	2.48144	0.0147985	0.204059	-3.22455
RGS9BP	0.102783	2.66111	2.48119	0.0148083	0.204059	-3.22511
ORMDL2	-0.154156	8.06712	-2.48086	0.0148212	0.204102	-3.22585
KCNG1	0.135386	3.32021	2.48044	0.0148379	0.204197	-3.2268
AASDHPPT	-0.14681	10.3717	-2.47895	0.0148959	0.20486	-3.2301
SETD1A	0.193379	8.24832	2.47864	0.0149082	0.204887	-3.2308
ZNF783	-0.11734	8.81007	-2.47802	0.0149326	0.204887	-3.23218
MON2	-0.123234	9.14482	-2.478	0.0149332	0.204887	-3.23221
MTRFR	-0.201673	6.10819	-2.4779	0.0149371	0.204887	-3.23244
LOC439933	0.0922053	2.48243	2.47688	0.0149774	0.205304	-3.23471
ZNF701	-0.100378	6.23734	-2.47653	0.0149911	0.205357	-3.23549
ZBTB8OS	-0.114922	8.21117	-2.47587	0.0150174	0.205489	-3.23697
BMS1	-0.14147	7.84702	-2.47579	0.0150204	0.205489	-3.23714
LOC400627	0.15851	3.30965	2.47501	0.0150514	0.205778	-3.23889
EBF1	0.337962	9.31105	2.47437	0.0150768	0.205991	-3.24031
FN3KRP	-0.272478	5.14171	-2.47362	0.0151063	0.206258	-3.24196
HOOK1	0.268966	4.97037	2.47326	0.0151206	0.206318	-3.24276
HYI	-0.175433	5.61334	-2.47298	0.0151319	0.206338	-3.2434
PRX	0.149067	4.6541	2.47206	0.0151687	0.206704	-3.24545
NDUFAB1	-0.124096	9.38236	-2.47122	0.0152021	0.207025	-3.24731
FKBPL	-0.172819	4.82548	-2.47031	0.0152385	0.207287	-3.24934
MAN2A1	0.173891	8.97534	2.47024	0.0152412	0.207287	-3.24949
FAAP24	0.107995	5.39848	2.46856	0.0153084	0.208017	-3.2532
YIPF4	-0.208035	6.9981	-2.46814	0.0153254	0.208017	-3.25414
MFAP3	-0.170354	3.38956	-2.46798	0.0153318	0.208017	-3.2545
TMBIM1	-0.259953	8.33791	-2.46791	0.0153348	0.208017	-3.25466
OSBPL1A	-0.160709	3.33825	-2.46742	0.0153546	0.20815	-3.25575
TIGD1	0.260244	6.63872	2.46656	0.0153892	0.208483	-3.25765
TMEM220	-0.113223	4.00748	-2.46588	0.0154167	0.208624	-3.25916
TUSC7	0.0966668	2.45542	2.46581	0.0154196	0.208624	-3.25932
S1PR4	-0.261742	5.74785	-2.4655	0.0154322	0.208659	-3.26001
THUMPD3-AS1	-0.231037	5.86258	-2.46465	0.0154666	0.208964	-3.2619
LOC105376387	0.106007	2.69731	2.46445	0.0154748	0.208964	-3.26234
SLC6A19	0.117521	3.33906	2.46319	0.0155259	0.209519	-3.26513
SERPINF1	-0.397075	5.99411	-2.46285	0.0155397	0.20957	-3.26588
XPO7	-0.187275	5.00499	-2.46239	0.0155582	0.209604	-3.26689
RAB27B	0.195018	3.8792	2.46229	0.0155623	0.209604	-3.26711
C1GALT1C1	-0.180442	7.61844	-2.46152	0.015594	0.209744	-3.26883
COL10A1	0.171872	3.22698	2.46142	0.0155981	0.209744	-3.26905
GAB4	0.0869323	2.92986	2.4613	0.0156028	0.209744	-3.26931
XRCC2	0.205083	6.76101	2.45986	0.0156618	0.210401	-3.2725
SIPA1L3	0.151013	8.67812	2.45957	0.0156736	0.210424	-3.27313
ZNF90	-0.376512	3.27566	-2.45846	0.0157195	0.21088	-3.2756
TP53RK	-0.212789	6.4344	-2.45826	0.0157278	0.21088	-3.27605
AIFM1	-0.117971	7.26263	-2.45759	0.0157553	0.211113	-3.27752
PRH1	-0.301661	3.30192	-2.45626	0.01581	0.21171	-3.28045
MIGA1	-0.110347	10.0624	-2.45579	0.0158298	0.211785	-3.28151
ATP6V0A2	0.235849	4.52996	2.45564	0.0158359	0.211785	-3.28184
INPP1	-0.227745	6.8244	-2.45496	0.0158642	0.211916	-3.28334
FBXW5	-0.178065	5.19716	-2.45491	0.015866	0.211916	-3.28344
EFHB	-0.149216	2.65522	-2.45462	0.0158782	0.211943	-3.28409
CEP290	0.155762	4.85189	2.45385	0.01591	0.212152	-3.28578
ZBTB8B	0.0815904	2.56957	2.45375	0.0159142	0.212152	-3.286
PITRM1	-0.252894	8.21555	-2.45265	0.01596	0.212496	-3.28843
EGLN2	-0.148693	3.9812	-2.45264	0.0159604	0.212496	-3.28845
SLC46A2	-0.327078	7.70148	-2.45167	0.0160012	0.212904	-3.29061
USP37	-0.122045	7.4357	-2.45105	0.0160269	0.21311	-3.29196
MED9	-0.187217	6.26374	-2.44991	0.0160746	0.213608	-3.29447
LRIG2	0.144929	7.87537	2.4492	0.0161045	0.213798	-3.29604
SNX14	-0.130537	8.37156	-2.44909	0.0161094	0.213798	-3.29629
C18orf21	0.141545	2.61275	2.44832	0.0161415	0.214033	-3.29798
CSF2	0.156336	3.31827	2.44818	0.0161476	0.214033	-3.2983
RAB30	0.231258	5.02796	2.44771	0.0161674	0.214042	-3.29933
ARMCX3	0.175123	9.3357	2.44734	0.016183	0.214042	-3.30014
DND1	-0.10476	7.27168	-2.4468	0.0162059	0.214042	-3.30134
ATXN7L3-AS1	-0.249264	7.6093	-2.44658	0.0162153	0.214042	-3.30183
TSPAN1	0.112583	3.31503	2.44642	0.0162218	0.214042	-3.30216
MSTO1	-0.171474	8.05422	-2.44624	0.0162294	0.214042	-3.30256
LOC101929748	-0.11013	2.96521	-2.44605	0.0162374	0.214042	-3.30297
TEX45	0.119813	3.55569	2.44605	0.0162376	0.214042	-3.30299
ITFG1	0.102544	8.26304	2.44578	0.0162489	0.214042	-3.30357
EXOSC4	-0.198861	5.65497	-2.44574	0.0162509	0.214042	-3.30368
BTG1-DT	0.204833	6.52946	2.44546	0.0162625	0.214059	-3.30428
SNX3	0.116689	10.884	2.44518	0.0162745	0.214082	-3.3049
NUDT16L2P	-0.289924	4.41829	-2.44486	0.016288	0.214126	-3.3056
ADGRG4	0.100804	2.6534	2.44423	0.0163149	0.214343	-3.30699
ZNF286A	-0.187813	8.99912	-2.44343	0.016349	0.214657	-3.30876
BTF3P11	0.102167	2.59669	2.44309	0.0163634	0.214711	-3.3095
PBX4	-0.176671	5.48835	-2.44181	0.0164181	0.215169	-3.31231
POU2F1	0.171945	6.60871	2.44122	0.0164436	0.215169	-3.31362
NOL6	-0.252896	5.87769	-2.4412	0.0164441	0.215169	-3.31365
LPCAT4	-0.246512	5.03428	-2.44117	0.0164454	0.215169	-3.31372
CCNT2-AS1	-0.103203	2.87045	-2.44107	0.0164499	0.215169	-3.31395
ZNF189	-0.175097	7.89038	-2.44047	0.0164753	0.215344	-3.31525
TMEM115	-0.265939	5.3562	-2.44027	0.0164839	0.215344	-3.31569
RABEPK	-0.160128	5.5367	-2.43951	0.0165168	0.215577	-3.31737
COX3	0.138722	10.3913	2.43938	0.0165224	0.215577	-3.31766
MARCHF4	0.111291	2.83019	2.4387	0.0165518	0.215751	-3.31916
FCN3	0.0948604	2.78445	2.43838	0.0165654	0.215751	-3.31985
GPN2	-0.243177	5.96354	-2.43835	0.0165668	0.215751	-3.31992
GNG11	0.509255	9.96774	2.43785	0.0165885	0.215829	-3.32102
SEC61A1	-0.159167	8.49454	-2.43767	0.0165962	0.215829	-3.32142
IL6ST	0.274183	9.70382	2.43717	0.0166178	0.215829	-3.32251
CTDSPL	0.26865	3.59374	2.43703	0.0166238	0.215829	-3.32282
CHST8	0.164987	3.20698	2.43699	0.0166254	0.215829	-3.3229
ZNF284	-0.198588	8.88065	-2.43677	0.0166349	0.215829	-3.32338
RNF6	-0.0992054	9.93624	-2.43637	0.0166524	0.21583	-3.32427
PLOD3	-0.264861	5.24111	-2.43611	0.0166638	0.21583	-3.32484
KLHL7	0.22509	6.99843	2.43606	0.016666	0.21583	-3.32496
ARMC7	-0.226465	5.3984	-2.43565	0.0166838	0.215926	-3.32586
WFDC21P	0.194621	4.89189	2.4352	0.0167031	0.216043	-3.32683
ERLIN1	-0.124206	8.93512	-2.43475	0.0167228	0.216164	-3.32783
ZNF121	-0.125764	10.0038	-2.4344	0.0167381	0.216169	-3.3286
POLR2H	-0.176664	8.89046	-2.43426	0.016744	0.216169	-3.32889
CD47	-0.134794	9.96576	-2.4333	0.0167857	0.216249	-3.33099
KRT19	0.146589	2.88455	2.43303	0.0167975	0.216249	-3.33159
GBX2	0.136003	3.05453	2.43296	0.0168004	0.216249	-3.33173
SMAP2	0.0922224	10.318	2.43292	0.0168023	0.216249	-3.33183
KDM6A	0.240708	3.85628	2.43281	0.0168071	0.216249	-3.33207
ACSL3	-0.149326	7.24694	-2.43269	0.0168124	0.216249	-3.33233
ADAM3B	0.0858029	2.66399	2.43244	0.0168233	0.216256	-3.33288
LINC01550	-0.253486	7.00756	-2.43169	0.0168562	0.216463	-3.33453
GLB1L	-0.291343	4.47379	-2.4316	0.0168601	0.216463	-3.33472
HOXC13	0.0993132	2.79411	2.43092	0.0168901	0.216715	-3.33622
LOC100130691	-0.176591	3.84716	-2.42962	0.0169471	0.217285	-3.33906
FUCA1	-0.156032	7.9856	-2.42943	0.0169554	0.217285	-3.33947
ZCCHC3	0.221764	5.6997	2.42888	0.0169798	0.217465	-3.34069
BCAS3	0.13441	4.73658	2.42771	0.0170312	0.217988	-3.34323
MAP3K10	0.141508	4.82465	2.42591	0.0171112	0.218878	-3.34718
SESTD1	0.160994	7.6258	2.42546	0.0171309	0.218996	-3.34815
PLPP5	0.227566	8.68831	2.42483	0.0171592	0.219224	-3.34954
FBXL14	-0.210788	3.05423	-2.42443	0.017177	0.219316	-3.35041
KDELR3	0.126411	2.80955	2.42357	0.0172154	0.219673	-3.3523
HMGB3	0.221891	6.07204	2.4226	0.0172588	0.220092	-3.35442
PTGDR2	-0.182835	6.19145	-2.42209	0.0172816	0.220115	-3.35553
CELF2-AS1	0.131225	2.8546	2.42208	0.0172817	0.220115	-3.35554
CES3	0.112308	2.89882	2.42175	0.0172964	0.220168	-3.35626
CEBPB	0.200098	11.118	2.42113	0.0173246	0.220392	-3.35763
SAP130	-0.131778	6.90695	-2.42045	0.0173552	0.220647	-3.35911
TP53BP2	-0.136837	7.21503	-2.41994	0.017378	0.220674	-3.36022
BICD2	0.118948	2.75068	2.41952	0.0173969	0.220674	-3.36113
RADX	-0.194062	2.79915	-2.41936	0.0174041	0.220674	-3.36148
C6orf120	-0.14083	6.98238	-2.41931	0.0174062	0.220674	-3.36158
IPO9	-0.273801	5.53469	-2.41917	0.0174126	0.220674	-3.36189
THAP9	-0.123756	3.52777	-2.41887	0.0174261	0.220674	-3.36255
AP5B1	0.284165	8.36302	2.41859	0.0174386	0.220674	-3.36315
PCGF2	0.223555	4.83459	2.41852	0.017442	0.220674	-3.36331
YES1	-0.224206	6.61601	-2.41797	0.0174667	0.220853	-3.3645
SNW1	0.163815	11.5345	2.41754	0.017486	0.220964	-3.36544
LINC02870	0.124376	3.71491	2.41685	0.0175173	0.221196	-3.36694
EIF2B2	-0.108446	7.47447	-2.41641	0.0175373	0.221196	-3.3679
LOC105376204	0.121919	2.55621	2.41621	0.0175466	0.221196	-3.36835
LIPE	0.137665	2.96374	2.41617	0.0175481	0.221196	-3.36842
KIAA0930	-0.17058	6.1339	-2.41557	0.0175755	0.221196	-3.36974
BBS7	-0.167999	3.64655	-2.41536	0.0175854	0.221196	-3.37021
NAPG	0.178944	6.31925	2.41535	0.0175857	0.221196	-3.37023
ZNF106	-0.0799268	10.8081	-2.41512	0.017596	0.221196	-3.37071
ZNF746	0.170032	5.62005	2.41477	0.0176119	0.221196	-3.37148
LYN	0.115897	11.748	2.41451	0.0176237	0.221196	-3.37204
MIR181A2HG	-0.325936	4.73523	-2.41434	0.0176315	0.221196	-3.37242
CSRP1	-0.278662	6.83725	-2.41434	0.0176316	0.221196	-3.37242
CYB561D2	-0.260653	6.31504	-2.41353	0.0176685	0.221525	-3.37418
DENND4A	0.121493	8.19737	2.41299	0.0176931	0.221701	-3.37535
NDUFS2	-0.219021	8.99215	-2.4123	0.017725	0.221967	-3.37687
CEP44	-0.128484	8.38025	-2.41121	0.0177747	0.222455	-3.37922
LCMT1	-0.140634	7.96442	-2.41089	0.0177893	0.222505	-3.37991
COQ6	-0.194401	5.51804	-2.40993	0.0178335	0.222924	-3.382
NOVA2	0.102581	2.79516	2.40947	0.017855	0.222998	-3.38302
RBP4	0.0905259	3.12962	2.40934	0.0178608	0.222998	-3.38329
LOC101928728	0.145597	3.57343	2.40885	0.0178833	0.223023	-3.38435
RNF185-AS1	-0.123614	2.97772	-2.40884	0.0178842	0.223023	-3.38439
PSMA7	-0.157203	10.0732	-2.40851	0.0178993	0.223078	-3.3851
FZD4-DT	0.126385	3.35373	2.40801	0.0179223	0.223146	-3.38618
ZNF702P	-0.240536	3.93108	-2.40793	0.0179261	0.223146	-3.38636
H2BC4	0.241746	2.91058	2.40709	0.0179647	0.223493	-3.38817
ZNF706	0.0930703	10.0009	2.40663	0.0179864	0.223629	-3.38919
PSMD9	-0.172418	8.17485	-2.40605	0.0180132	0.223829	-3.39044
SAP25	-0.252919	5.76027	-2.40535	0.0180458	0.2241	-3.39196
RALGPS1	0.0815853	2.51602	2.40457	0.0180819	0.224341	-3.39364
GRM5	0.161588	3.64521	2.40447	0.0180867	0.224341	-3.39386
C3orf33	-0.262093	5.16184	-2.40304	0.0181537	0.225039	-3.39697
ANKRD13D	-0.217028	6.04967	-2.40269	0.0181699	0.225106	-3.39773
COBL	0.111274	2.72395	2.40243	0.0181819	0.225121	-3.39828
RAD9A	-0.303512	6.54915	-2.40157	0.0182224	0.225489	-3.40015
MED22	-0.260732	5.52389	-2.40065	0.0182659	0.225636	-3.40216
SLC25A14	0.1379	10.1131	2.40049	0.0182731	0.225636	-3.40249
SRRM2-AS1	-0.115858	2.82562	-2.40043	0.0182762	0.225636	-3.40263
POC1B	0.12429	7.79132	2.4004	0.0182776	0.225636	-3.4027
ZMYND12	0.239139	3.91196	2.39891	0.0183476	0.226367	-3.40591
ATRIP	-0.272398	4.42578	-2.39732	0.0184231	0.227159	-3.40936
TNS1	0.146772	2.91011	2.39709	0.0184336	0.227159	-3.40984
NRG2	-0.106255	2.74719	-2.39687	0.0184445	0.227159	-3.41034
PCIF1	-0.248548	4.35169	-2.396	0.0184857	0.227533	-3.41222
RCBTB2	0.101427	2.79816	2.39576	0.0184969	0.227536	-3.41272
MRPL17	-0.154322	6.99807	-2.39542	0.0185132	0.227602	-3.41347
FAM117B	0.198964	4.85948	2.39464	0.0185506	0.227918	-3.41516
EDRF1-DT	-0.0923018	2.63925	-2.39431	0.0185659	0.227918	-3.41586
PKIG	0.330612	7.76444	2.39414	0.0185742	0.227918	-3.41623
TCFL5	-0.161487	6.55385	-2.3939	0.0185859	0.227918	-3.41676
ZDHHC8P1	0.110042	3.05885	2.39374	0.0185935	0.227918	-3.4171
RIMBP2	0.416229	3.32624	2.39351	0.0186044	0.227918	-3.4176
PLA2G2F	-0.0990632	2.61741	-2.39327	0.0186156	0.227921	-3.4181
DNAH17-AS1	0.101225	2.76382	2.39251	0.018652	0.228074	-3.41975
ACAP1	-0.30693	7.37898	-2.39251	0.0186522	0.228074	-3.41975
CELF1	-0.127362	5.70783	-2.39233	0.0186609	0.228074	-3.42014
ZW10	-0.166904	6.87756	-2.39193	0.0186801	0.228176	-3.42101
SNRPF	0.112827	8.59594	2.39158	0.0186966	0.228244	-3.42175
SLC7A6OS	-0.170602	6.91251	-2.39086	0.0187312	0.228532	-3.42331
LINC02843	0.0986649	2.8709	2.38976	0.0187844	0.228917	-3.42569
HLA-DPB1	-0.24078	11.381	-2.38975	0.0187847	0.228917	-3.4257
CBX5	0.245946	7.18885	2.38944	0.0188	0.228969	-3.42638
SLC24A4	-0.349364	8.72678	-2.38912	0.0188152	0.22902	-3.42706
IGF2-AS	0.117564	4.00609	2.38864	0.0188384	0.229169	-3.4281
CCNH	0.0771337	9.94528	2.38765	0.0188862	0.229617	-3.43023
GAS2L2	0.130705	3.19124	2.38743	0.0188972	0.229617	-3.43072
ATAD2	-0.180891	4.91686	-2.38562	0.018985	0.230549	-3.43461
MACO1	-0.143694	6.93713	-2.38505	0.0190127	0.230752	-3.43584
ATP6V0D1-DT	0.179546	3.84485	2.38445	0.0190421	0.230974	-3.43713
PHIP	0.100922	10.0247	2.38416	0.019056	0.231009	-3.43775
UBE2E1	0.0822236	10.1486	2.38366	0.0190805	0.231017	-3.43883
AMBRA1	-0.186429	6.89505	-2.38346	0.0190906	0.231017	-3.43927
ZNF836	0.172374	7.67544	2.38335	0.0190957	0.231017	-3.43949
INSL5	0.106455	2.97517	2.38324	0.019101	0.231017	-3.43973
LPAR2	-0.1792	4.80758	-2.383	0.0191128	0.231026	-3.44025
TNIK	0.246505	6.87123	2.38229	0.0191477	0.231314	-3.44178
RPP25L	-0.278778	6.59284	-2.38201	0.0191613	0.231344	-3.44238
ANKS1A	-0.122373	7.21197	-2.38161	0.0191813	0.231362	-3.44325
KCNA5	-0.238927	3.94194	-2.38153	0.019185	0.231362	-3.44341
MRPL15	-0.205271	7.3633	-2.38089	0.0192168	0.231468	-3.4448
PCED1A	-0.241078	8.24433	-2.38077	0.0192223	0.231468	-3.44504
C1orf216	-0.197384	5.5401	-2.3804	0.0192407	0.231468	-3.44585
RGS17	-0.194753	3.05985	-2.38022	0.0192496	0.231468	-3.44623
ATCAY	0.0888475	2.89114	2.38009	0.0192558	0.231468	-3.44651
ADAMTS17	0.126529	2.95623	2.37973	0.019274	0.231468	-3.4473
LAG3	-0.267987	4.72297	-2.37967	0.0192768	0.231468	-3.44742
ECHS1	-0.279368	8.57403	-2.37955	0.0192825	0.231468	-3.44767
TRGV5	-0.236298	4.60638	-2.37903	0.0193083	0.231553	-3.44879
MOB1B	-0.158477	10.3787	-2.37886	0.0193166	0.231553	-3.44915
CIPC	-0.175121	8.44321	-2.37874	0.0193229	0.231553	-3.44943
VASH1-AS1	-0.249275	5.23528	-2.3779	0.0193641	0.231783	-3.45121
GKAP1	0.227776	5.78828	2.37763	0.0193775	0.231783	-3.45179
PRKDC	0.132434	8.85395	2.37738	0.0193902	0.231783	-3.45235
PVALB	0.440193	3.45486	2.37708	0.0194049	0.231783	-3.45298
ANO9	-0.269258	6.06653	-2.37701	0.0194083	0.231783	-3.45313
GMCL1	-0.13398	8.77241	-2.377	0.0194088	0.231783	-3.45315
COQ5	-0.128881	7.3186	-2.37625	0.0194462	0.232098	-3.45477
LTA	-0.192647	5.27719	-2.3748	0.0195186	0.232674	-3.45789
FCRLA	0.298038	8.76571	2.3745	0.0195334	0.232674	-3.45852
PSTPIP1	-0.274722	7.9814	-2.37446	0.0195353	0.232674	-3.4586
MYO1B	0.300537	4.0917	2.37428	0.0195445	0.232674	-3.459
MID2	-0.159159	3.32491	-2.37416	0.0195502	0.232674	-3.45924
PLPPR3	0.198708	4.79601	2.37369	0.0195739	0.232697	-3.46026
SLC26A6	-0.290172	5.8259	-2.37356	0.0195803	0.232697	-3.46053
CITED1	0.0966497	2.76525	2.37345	0.0195857	0.232697	-3.46076
MMP1	0.234377	2.85563	2.37206	0.0196554	0.233198	-3.46374
RPUSD4	-0.117445	8.00214	-2.37173	0.0196722	0.233198	-3.46446
CR1	0.187294	5.54421	2.37161	0.0196782	0.233198	-3.46472
BRIP1	-0.0975862	2.73706	-2.37156	0.0196805	0.233198	-3.46481
NAP1L4	0.204433	6.71008	2.37136	0.019691	0.233198	-3.46526
ZNF563	-0.180299	3.77533	-2.37128	0.0196949	0.233198	-3.46543
PAF1	-0.200206	8.1332	-2.37066	0.0197259	0.233332	-3.46675
ZNF346	-0.219553	4.21978	-2.37059	0.0197293	0.233332	-3.4669
PCAT19	-0.132398	3.3162	-2.36997	0.0197605	0.233332	-3.46822
FZD8	0.17837	3.42328	2.36986	0.0197661	0.233332	-3.46845
ELFN1	0.108801	2.85457	2.36971	0.0197738	0.233332	-3.46878
SLC16A5	-0.175055	4.64454	-2.36962	0.0197782	0.233332	-3.46897
RHOBTB1	0.499768	6.86813	2.3695	0.0197845	0.233332	-3.46924
IDI2	-0.187049	6.68122	-2.36908	0.0198058	0.233451	-3.47014
EHMT1	0.18854	5.09119	2.36797	0.0198617	0.233794	-3.4725
GSK3B	0.13873	7.62707	2.36783	0.0198691	0.233794	-3.47282
SOX8	-0.276888	4.41921	-2.36774	0.0198735	0.233794	-3.473
HPS6	-0.284216	4.98404	-2.36762	0.0198797	0.233794	-3.47326
STEEP1	0.154294	5.51223	2.36641	0.0199411	0.234292	-3.47585
KIFC2	-0.392636	5.25993	-2.36627	0.019948	0.234292	-3.47614
HNRNPUL1	0.0935279	10.3979	2.36612	0.0199558	0.234292	-3.47647
C3	-0.214805	3.77319	-2.36564	0.0199802	0.234386	-3.47749
MIR924HG	0.077502	2.63801	2.36518	0.0200037	0.234386	-3.47848
CNFN	0.251614	4.55229	2.365	0.0200128	0.234386	-3.47886
TMEM212	0.136832	5.45694	2.36473	0.0200269	0.234386	-3.47945
SMPD1	-0.259069	6.6716	-2.36472	0.0200272	0.234386	-3.47946
CHD8	-0.123692	8.37282	-2.36423	0.0200524	0.234386	-3.48052
MICOS10	0.116895	10.3961	2.36415	0.0200565	0.234386	-3.48069
ACSM1	0.106734	3.66826	2.36401	0.0200633	0.234386	-3.48097
MON1A	-0.193606	5.37364	-2.36398	0.0200649	0.234386	-3.48104
GTF3C2	-0.120236	7.90189	-2.36282	0.0201246	0.234785	-3.48353
RBMS1	0.154959	9.08602	2.36266	0.0201327	0.234785	-3.48387
SPAG1	0.163212	6.14573	2.36262	0.0201348	0.234785	-3.48396
USP12	0.0793049	9.73356	2.36223	0.0201547	0.234785	-3.48478
LOC105374428	0.0905683	2.82201	2.36222	0.0201553	0.234785	-3.48481
PDCL	-0.161812	7.39418	-2.36154	0.0201903	0.235061	-3.48626
PRDM15	0.114392	4.35741	2.36103	0.0202165	0.235236	-3.48735
LMNB2	-0.125396	5.20002	-2.36023	0.0202575	0.235581	-3.48905
FLNC	0.105452	3.65083	2.35938	0.0203015	0.235812	-3.49087
ZFP30	-0.180983	4.84227	-2.35926	0.0203077	0.235812	-3.49112
HERC2	0.132844	9.52398	2.35919	0.0203113	0.235812	-3.49127
MAPKAPK2	0.120523	10.084	2.35883	0.0203301	0.235895	-3.49205
NSG1	-0.38017	4.42632	-2.35861	0.020341	0.235895	-3.4925
SRC	0.110667	2.72546	2.35786	0.0203803	0.236185	-3.49411
SRD5A2	0.114973	2.95344	2.35757	0.0203954	0.236185	-3.49473
KDM8	-0.169791	4.65368	-2.35739	0.0204044	0.236185	-3.4951
BYSL	-0.240432	4.2812	-2.35724	0.0204123	0.236185	-3.49543
PRPF19	-0.189837	6.1984	-2.35687	0.0204317	0.236185	-3.49622
RAE1	-0.146772	9.3237	-2.35666	0.0204425	0.236185	-3.49666
ZMIZ1	0.173589	11.0283	2.35661	0.0204453	0.236185	-3.49678
REXO2	0.1053	10.6499	2.35615	0.020469	0.23622	-3.49775
PUS1	-0.170228	6.18708	-2.35594	0.0204797	0.23622	-3.49819
FAM168B	-0.167892	7.69572	-2.35589	0.0204823	0.23622	-3.4983
CBR1	-0.233058	6.00188	-2.3553	0.0205132	0.236446	-3.49956
LINC00847	-0.167865	3.28723	-2.35502	0.0205279	0.236485	-3.50016
GK	0.205894	8.11821	2.35444	0.0205582	0.236695	-3.5014
ARFGAP2	-0.123835	8.21694	-2.35409	0.0205763	0.236695	-3.50213
ZNF671	-0.15617	6.11016	-2.35402	0.0205802	0.236695	-3.50229
SPICE1	0.159379	4.20743	2.35342	0.0206114	0.236837	-3.50356
GHRH	0.106472	3.05212	2.35335	0.0206153	0.236837	-3.50372
UTP11	-0.12711	7.74214	-2.35302	0.0206327	0.236843	-3.50442
UBP1	-0.0694501	11.6642	-2.3529	0.0206385	0.236843	-3.50466
H3-3B	0.161236	11.2505	2.35214	0.0206785	0.237045	-3.50628
VAC14-AS1	-0.109362	3.01526	-2.35204	0.020684	0.237045	-3.50651
HNRNPF	-0.319284	7.11071	-2.35192	0.0206901	0.237045	-3.50675
KRI1	-0.19767	6.59771	-2.35153	0.0207105	0.237079	-3.50758
COA3	-0.219354	7.45397	-2.35143	0.0207159	0.237079	-3.5078
AFG3L1P	-0.23309	7.12341	-2.34992	0.0207957	0.237862	-3.51102
RPAIN	-0.160779	7.50511	-2.34956	0.0208146	0.237948	-3.51178
BCO2	-0.173429	4.49418	-2.34885	0.020852	0.238063	-3.51328
GJD4	0.124641	3.27597	2.34878	0.0208557	0.238063	-3.51343
COMMD5	-0.213684	6.20119	-2.34872	0.0208589	0.238063	-3.51356
ITIH2	-0.117461	3.0184	-2.3481	0.0208919	0.238235	-3.51488
PMVK	-0.278164	6.90534	-2.34798	0.020898	0.238235	-3.51513
PDPR	-0.112119	2.77673	-2.34753	0.0209219	0.238235	-3.51608
DCLRE1A	-0.183801	5.94027	-2.34734	0.0209323	0.238235	-3.5165
CENPC	-0.129284	7.81301	-2.34714	0.0209425	0.238235	-3.51691
SIDT1	0.166049	7.92375	2.34714	0.0209425	0.238235	-3.51691
PKIA	0.212469	7.53507	2.34515	0.0210487	0.239284	-3.52114
KDF1	-0.130608	3.0933	-2.34498	0.0210576	0.239284	-3.52149
ZNF268	-0.210698	6.45435	-2.3443	0.0210939	0.239524	-3.52293
EXOSC5	-0.202787	4.7997	-2.34408	0.0211057	0.239524	-3.5234
CAPSL	0.103346	2.77776	2.34394	0.0211132	0.239524	-3.5237
METTL1	-0.160243	3.76184	-2.34364	0.0211293	0.239548	-3.52434
BAP1	-0.176602	4.09553	-2.34347	0.0211383	0.239548	-3.5247
SLITRK4	-0.310467	4.64633	-2.34251	0.0211902	0.240006	-3.52675
ZBTB7C	0.109488	2.67046	2.34183	0.0212264	0.240177	-3.52818
B4GALT5	0.272145	10.2037	2.34146	0.0212462	0.240177	-3.52896
GLYR1	-0.146295	7.98415	-2.3412	0.0212606	0.240177	-3.52952
ZNF252P	-0.224827	5.27587	-2.34116	0.0212623	0.240177	-3.52959
P3H4	-0.151321	3.56118	-2.34105	0.0212686	0.240177	-3.52984
BICDL2	0.116145	2.8975	2.3408	0.021282	0.240177	-3.53037
ITIH1	0.0852956	3.09396	2.34022	0.0213131	0.240177	-3.53159
ZBTB21	-0.174894	8.01161	-2.33937	0.0213591	0.240177	-3.53339
LARP1B	0.189126	3.96114	2.33926	0.0213649	0.240177	-3.53362
TFRC	0.138452	8.37926	2.33921	0.0213676	0.240177	-3.53373
CTTNBP2NL	-0.225569	5.39924	-2.3392	0.0213683	0.240177	-3.53375
ANAPC16	0.0878001	11.5686	2.33892	0.0213834	0.240177	-3.53434
SIGLEC16	-0.236772	4.46551	-2.3388	0.0213896	0.240177	-3.53459
LPGAT1	0.301474	5.6039	2.33872	0.021394	0.240177	-3.53476
C4orf36	0.0755377	2.47259	2.33863	0.021399	0.240177	-3.53495
PAM16	-0.153787	7.07297	-2.33846	0.0214082	0.240177	-3.53531
SEPTIN9	-0.320596	4.58749	-2.33839	0.021412	0.240177	-3.53546
NAMPT	0.370868	5.80732	2.33824	0.02142	0.240177	-3.53578
PHRF1	-0.194943	6.78568	-2.33817	0.021424	0.240177	-3.53593
HMGB3P1	0.143773	3.43787	2.33783	0.0214425	0.240241	-3.53665
SECISBP2	-0.141425	8.85766	-2.33764	0.0214528	0.240241	-3.53705
ITGA4	-0.17364	7.1555	-2.33699	0.021488	0.240507	-3.53843
SNCG	0.134551	4.10555	2.3358	0.021553	0.241104	-3.54095
GNPAT	-0.0936516	9.2787	-2.33532	0.021579	0.241266	-3.54196
PAIP2B	-0.156472	7.31193	-2.33502	0.0215954	0.24132	-3.54259
PLXNA2	-0.130871	3.12152	-2.33418	0.0216414	0.241531	-3.54438
PAK1IP1	-0.109191	7.97199	-2.33388	0.0216575	0.241531	-3.545
DUSP4	0.326645	5.15158	2.33366	0.0216696	0.241531	-3.54546
TASOR2	-0.181454	4.83301	-2.33366	0.0216697	0.241531	-3.54547
CSTF3-DT	0.108532	2.62859	2.3332	0.0216947	0.241531	-3.54643
RETSAT	-0.217273	3.95492	-2.3332	0.0216949	0.241531	-3.54644
CXXC1	-0.204914	6.00613	-2.33319	0.0216953	0.241531	-3.54646
ZNF624	-0.209125	5.69457	-2.33242	0.0217377	0.241635	-3.54809
IER5L	0.134466	3.51124	2.33239	0.0217391	0.241635	-3.54814
HLA-DQB2	0.111283	2.82729	2.33239	0.0217394	0.241635	-3.54815
LOC105371414	-0.167521	3.48736	-2.3317	0.0217773	0.241927	-3.54961
MS4A1	0.243098	11.2916	2.33089	0.0218218	0.242292	-3.55132
BCKDHB	0.218864	6.40868	2.33055	0.0218402	0.242368	-3.55202
SLIT3	0.118078	3.49058	2.32983	0.0218801	0.242682	-3.55355
STAG1	0.17697	7.96975	2.32953	0.0218966	0.242736	-3.55418
CMIP	0.179354	8.36147	2.32829	0.0219654	0.243237	-3.5568
DOK1	-0.199686	5.77391	-2.32815	0.021973	0.243237	-3.55709
RPL15	0.139917	7.52941	2.32808	0.0219768	0.243237	-3.55723
CTNNA2	0.250835	3.47435	2.32713	0.0220295	0.243691	-3.55923
CNTNAP1	-0.140949	3.41881	-2.3265	0.0220649	0.243954	-3.56058
PRR16	0.0852719	2.62319	2.32612	0.022086	0.244057	-3.56138
LINC00311	0.105203	2.72328	2.32546	0.0221229	0.244336	-3.56277
NANS	-0.121576	8.12306	-2.32504	0.0221459	0.244461	-3.56364
CFAP36	-0.159403	8.49144	-2.32438	0.0221828	0.244738	-3.56503
DCAF15	-0.209155	5.66891	-2.32407	0.0222001	0.2448	-3.56568
H2BC5	0.277932	7.25464	2.32305	0.0222576	0.245022	-3.56784
COA7	-0.213104	5.44588	-2.32302	0.0222593	0.245022	-3.56791
MRPL27	-0.360103	7.6676	-2.32301	0.0222598	0.245022	-3.56792
ERCC6	-0.122505	3.23434	-2.32287	0.0222672	0.245022	-3.5682
TRAV39	-0.239582	4.19811	-2.32238	0.022295	0.245158	-3.56925
AMIGO2	-0.166026	7.73156	-2.32211	0.0223103	0.245158	-3.56982
LINC00173	-0.272638	5.97303	-2.32202	0.0223149	0.245158	-3.56999
PGGHG	-0.329414	8.38623	-2.32143	0.0223485	0.245398	-3.57125
TSKU-AS1	0.0940695	3.03831	2.32081	0.022383	0.245556	-3.57254
MTMR10	0.200416	4.12767	2.32075	0.0223864	0.245556	-3.57266
SERPINA4	0.10002	3.13999	2.32043	0.0224048	0.245629	-3.57335
PCDHB11	0.0826498	2.66597	2.32016	0.0224197	0.245663	-3.5739
DHFR2	-0.194254	5.41827	-2.3196	0.0224517	0.245884	-3.5751
COQ3	-0.126301	6.45691	-2.31871	0.0225018	0.24618	-3.57696
BHLHE40	0.19319	3.43853	2.3187	0.0225023	0.24618	-3.57698
OR2B6	-0.106562	2.64216	-2.3181	0.0225361	0.246298	-3.57823
C7orf61	-0.143589	4.18199	-2.31809	0.0225366	0.246298	-3.57825
MPRIP	0.223404	10.781	2.31784	0.0225512	0.246327	-3.57879
FASLG	-0.329398	5.97439	-2.31724	0.0225851	0.246528	-3.58004
NDUFV1	-0.275904	8.65102	-2.3171	0.0225932	0.246528	-3.58034
HARBI1	-0.178937	4.31823	-2.31661	0.022621	0.246703	-3.58137
HEATR5A	-0.134305	7.00246	-2.31559	0.0226788	0.247174	-3.5835
ZBTB41	-0.156562	8.91689	-2.31541	0.0226893	0.247174	-3.58389
WASHC5	-0.0726499	7.80668	-2.31523	0.0226997	0.247174	-3.58427
RELA	0.0975958	9.92002	2.31433	0.0227511	0.247395	-3.58616
TTC30B	-0.119693	2.77674	-2.314	0.0227698	0.247395	-3.58685
SLC27A5	-0.208513	5.21674	-2.31391	0.0227747	0.247395	-3.58702
GUF1	-0.146557	5.01178	-2.31389	0.0227761	0.247395	-3.58708
CHCHD1	-0.211739	6.75992	-2.31361	0.0227918	0.247395	-3.58765
C20orf144	0.0857945	2.57581	2.31333	0.0228084	0.247395	-3.58826
LAMA5-AS1	0.168331	6.05121	2.31291	0.0228324	0.247395	-3.58914
UBR4	0.0786244	2.48994	2.31275	0.0228415	0.247395	-3.58947
NPFF	-0.216213	5.76431	-2.31263	0.0228484	0.247395	-3.58972
BTG2	0.17288	4.27131	2.31261	0.0228492	0.247395	-3.58975
SPOUT1	-0.265213	6.29329	-2.31239	0.0228623	0.247395	-3.59023
ZNF213	-0.233332	5.37478	-2.31238	0.0228623	0.247395	-3.59023
KLHL9	-0.191385	6.35973	-2.31207	0.0228804	0.247461	-3.59089
GCLM	-0.168529	5.64235	-2.31181	0.0228952	0.247494	-3.59143
ZFP28	-0.24016	5.60342	-2.31142	0.0229176	0.247518	-3.59224
IFNAR2	0.125325	8.35685	2.31124	0.0229283	0.247518	-3.59264
MXRA7	-0.318948	6.76214	-2.31098	0.0229431	0.247518	-3.59317
ILVBL	-0.185447	4.91407	-2.31072	0.0229583	0.247518	-3.59372
MLH3	0.337369	6.73213	2.31041	0.022976	0.247518	-3.59437
WHRN	-0.144509	4.41339	-2.31037	0.022978	0.247518	-3.59444
PSMC5	-0.259306	9.65644	-2.31033	0.0229805	0.247518	-3.59453
AP3S1	0.0753215	10.6321	2.30976	0.0230132	0.247742	-3.59572
TRIM47	-0.138257	4.13	-2.30895	0.0230602	0.248037	-3.59742
DNAJC7	-0.164667	5.97462	-2.30868	0.023076	0.248037	-3.59799
KIZ	-0.147998	6.88207	-2.30851	0.0230858	0.248037	-3.59835
TRIB1	0.269248	8.44959	2.30827	0.0230997	0.248037	-3.59885
PSG11	-0.079251	2.46987	-2.30826	0.0231	0.248037	-3.59886
CNPY2	-0.110586	2.79673	-2.30753	0.0231423	0.248328	-3.60039
ARSG	-0.178259	5.05413	-2.30732	0.0231548	0.248328	-3.60084
ERGIC2	-0.126406	8.37319	-2.30716	0.023164	0.248328	-3.60117
DHRS7B	-0.164134	6.03667	-2.3068	0.0231847	0.248328	-3.60191
DELEC1	0.0915703	2.55169	2.30677	0.0231866	0.248328	-3.60198
TRIM58	0.387677	4.51709	2.30574	0.0232464	0.248821	-3.60413
INTS7	-0.181872	2.95357	-2.30547	0.0232622	0.248821	-3.6047
RALGPS2	0.335126	7.57009	2.30515	0.0232811	0.248821	-3.60538
MPZL3	0.0904059	2.43361	2.30506	0.0232862	0.248821	-3.60556
DMP1	-0.0708022	2.28578	-2.30492	0.0232942	0.248821	-3.60584
ASCL1	0.10284	3.85673	2.30457	0.0233147	0.248821	-3.60658
DNASE1L1	-0.198994	8.93518	-2.3042	0.0233365	0.248821	-3.60736
ATAD3C	0.139789	4.75679	2.30414	0.0233397	0.248821	-3.60747
LINC00189	0.363271	4.41541	2.30414	0.02334	0.248821	-3.60748
MED6	0.201455	8.33954	2.30331	0.0233882	0.249194	-3.6092
ZBTB5	-0.188904	6.09179	-2.30306	0.023403	0.249194	-3.60973
RNF130	0.106486	3.07289	2.30293	0.0234108	0.249194	-3.61001
FRG2EP	0.0965278	2.58118	2.30236	0.023444	0.249365	-3.61119
BAIAP3	-0.11286	5.59946	-2.30193	0.0234694	0.249365	-3.61209
ZNF678	0.086273	2.54344	2.30181	0.0234761	0.249365	-3.61233
PLOD2	0.144141	2.92983	2.30177	0.0234787	0.249365	-3.61242
NR2C2AP	-0.206205	8.16448	-2.30164	0.0234866	0.249365	-3.61271
PITX1-AS1	0.208722	5.65158	2.30122	0.0235112	0.249498	-3.61358
FLVCR1	-0.226235	8.10094	-2.30047	0.023555	0.249836	-3.61513
SRR	-0.208092	6.11463	-2.29855	0.0236686	0.250913	-3.61914
PSEN1	0.0793022	2.61168	2.29808	0.0236962	0.251041	-3.62011
LOC101928255	-0.0971814	2.93059	-2.29774	0.0237165	0.251041	-3.62083
SAG	0.150225	4.33463	2.29774	0.0237167	0.251041	-3.62083
GPBP1L1	0.301886	6.40665	2.29739	0.0237371	0.25113	-3.62155
SGCZ	-0.0895591	2.75225	-2.29584	0.0238293	0.251977	-3.62478
ITGA5	-0.27999	8.34939	-2.29533	0.0238599	0.252117	-3.62585
THTPA	-0.19735	4.84618	-2.29504	0.0238772	0.252117	-3.62645
KCNN3	0.120262	2.97103	2.29501	0.0238788	0.252117	-3.62651
ANKRD42-DT	-0.166279	5.17011	-2.29469	0.023898	0.25212	-3.62718
PMPCA	-0.170043	6.69634	-2.29452	0.0239084	0.25212	-3.62754
CES2	-0.274461	6.46954	-2.2944	0.0239153	0.25212	-3.62779
TMEM214	-0.229716	6.96953	-2.29391	0.0239443	0.252297	-3.62879
CIC	-0.19905	6.23676	-2.29362	0.0239622	0.252359	-3.62942
CNKSR1	-0.17712	3.73087	-2.29274	0.0240145	0.252782	-3.63123
PRAG1	-0.219016	7.6828	-2.29205	0.0240561	0.253092	-3.63267
NPIPA1	-0.164024	10.0685	-2.29124	0.0241046	0.253475	-3.63435
LINC02708	-0.0947718	3.24143	-2.29102	0.0241178	0.253486	-3.63481
NBR2	0.206388	8.78313	2.28991	0.0241845	0.254059	-3.63711
MCM4	0.163734	4.66492	2.28932	0.0242204	0.254081	-3.63834
ZNF749	-0.124525	3.13088	-2.28907	0.0242351	0.254081	-3.63885
UBXN2B	-0.0979464	9.05557	-2.28897	0.0242415	0.254081	-3.63907
TULP2	0.111991	2.67403	2.28889	0.0242463	0.254081	-3.63923
SIRT4	-0.231035	4.40665	-2.28884	0.0242493	0.254081	-3.63934
JARID2-AS1	0.114949	2.75115	2.28867	0.0242597	0.254081	-3.6397
NAA80	-0.263926	5.0774	-2.28833	0.0242801	0.254167	-3.6404
NUPR1	0.177114	4.40642	2.28807	0.024296	0.254167	-3.64094
MADD-AS1	0.104516	2.99636	2.28793	0.0243044	0.254167	-3.64123
DMC1	-0.0883471	2.48625	-2.28746	0.0243331	0.25434	-3.64221
ZNF597	-0.20229	4.3996	-2.28712	0.0243534	0.254424	-3.6429
GCNT7	0.10204	2.4604	2.28665	0.0243822	0.254597	-3.64389
IL6	0.165145	3.85131	2.28512	0.0244752	0.255197	-3.64706
[truncated: 18,864 more rows]
